# Supplementary material for: Reduced relative fitness in hatchery‐origin Pink Salmon in two streams in Prince William Sound, Alaska
Source: Evol Appl. 2022 Mar 15;15(3):429–46. doi: 10.1111/eva.13356 (PMC8965367; doi:10.1111/eva.13356)
Supplement: Supplementary file 5 — Table S1 [file EVA-15-429-s001.csv]

Table S1. Summary of amplicons used to determine parentage of pink salmon samples including amplicon name, sequence, forward and reverse primer sequence, starting base pair and length, positions of SNPs within amplicon, and total length.
Amplicon	Sequence	ForwardSequence	ReverseSequence	ForwardStartPosition	ReverseStartPosition	ForwardLength	ReverseLength	SNP1Position	SNP2Position	AmpliconLength
Ogo_RAD523	TGCAGGTTAGGTAGGCCGTGTCCACTACTAGAGAGCACATAGAATCTGACACTGACAGAAAGTGAAAAACACAATATGGTAAGGAATCTTATGC	AGGTTAGGTAGGCCGTGTCC	TTCCTTACCATATTGTGTTTTTCA	4	86	20	24	37	60	83
Ogo_RAD905	TGCAGGCCGCCAACTCCTCCGACTACTCTATCGCACAGGTGAGGGCTCCGGAGTGAAGTTTCTCCAAGGCACACATCTAGGATCAGCTTCCCCT	CCGACTACTCTATCGCACAGG	GGGGAAGCTGATCCTAGATG	19	93	21	20	70	0	75
Ogo_RAD1068	TGCAGGTTTAGGGGCCAAGAAAGCTGTAGATCAGCGCGAGCGAGTGTGCATTCTCACTTCACAACCTATGGACAGACTTGAGTCACGGACAGAA	TAGGGGCCAAGAAAGCTGTA	CCGTGACTCAAGTCTGTCCA	9	88	20	20	65	0	80
Ogo_RAD1109	TGCAGGAGTTATAGTACCCAGTCAAACCTTTCTCCAGCTGGGGAGAATTTAGCCACAGGCTGTAGGCTCTGCATGAGTCCTCGTAATTGGCTCA	CCCAGTCAAACCTTTCTCCA	CCAATTACGAGGACTCATGC	17	90	20	20	63	0	74
Ogo_RAD1183	TGCAGGCCGTAGCGTGTCTCCCAGCCGTCTCGTAACCTGTAGTTGCACTTTTAAACCCCTCATTGTAAATGATTAACTCCATGTAGTTAGATGC	CAGGCCGTAGCGTGTCTC	TCATTTACAATGAGGGGTTTAAAAG	3	72	18	25	32	0	70
Ogo_RAD1582	TGCAGGACAAACATACCTGTCATTTCTGTGCTGCTGAGCCATTCCAGCCCATTTTGATTCCTGACACTGTGGGCGACTGTACTGACGACACAGT	CCTGTCATTTCTGTGCTGCT	GTCAGTACAGTCGCCCACAG	16	86	20	20	38	0	71
Ogo_RAD1606	TGCAGGAACAGGGTTAGAGAGCCTATGGCGCAATAACCTGTCGAGCAGCGTGAGGCTGCATGCTCCTTAAACAGTGGTTGATGCGTGGAGTGAA	CCTATGGCGCAATAACCTGT	TTCACTCCACGCATCAACC	22	94	20	19	42	65	73
Ogo_RAD1730	TGCAGGGGAAGGTAACAGAACACTAAATGACTATAGGTTCCATTTCTCTGATGATACTGTAGCACTGCTGTCTATGGTAGGTTTCCAACCATGT	TGCAGGGGAAGGTAACAGAA	TGGAAACCTACCATAGACAGCA	1	87	20	22	25	27	87
Ogo_RAD1880	TGCAGGCTTGTGTCCAGACTGGGTGAGCTGGGACGAGGTACAGCAAGTAGACAATGCCAGAGTGGCCATGCAGCAGGCTGACGAGTGGCTGGGA	TGCAGGCTTGTGTCCAGACT	CTGCTGCATGGCCACTCT	1	76	20	18	27	28	76
Ogo_RAD2108	TGCAGGTCCTTCCCCAGTGCCTCCAGTTGTCTCTTACTTTTCTCCACCTCTTTAATAGTGTTTTCCAGTAGTCTCCCATTCTCTCTCACTTGCT	CCCAGTGCCTCCAGTTGT	CAAGTGAGAGAGAATGGGAGA	13	92	18	21	45	60	80
Ogo_RAD2585	TGCAGGAGGAGAGGGATCGCCTGCTGGCCGCACATAGCACCCAGCTGGAAAGACTCCGTACACAGCTAGACTCCCAGCTCTGCAAGACCCGCCA	GCAGGAGGAGAGGGATCG	TCTTGCAGAGCTGGGAGTCT	2	87	18	20	39	0	86
Ogo_RAD2631	TGCAGGGCGGCCAATCACATTCAGGATACCAGGGATGCATCTATGTGGAAACCTCATCCAGCAAATGCCTGACAGACTTGTGACAGACAGCTGT	GGCCAATCACATTCAGGATA	CAAGTCTGTCAGGCATTTGCT	9	80	20	21	55	0	72
Ogo_RAD2787	TGCAGGGACCAGGCAGAGGTGCTGGCTGAGGACAAGGAGAAGCTACATTGGCTGCAGCCTCTACAGCCTTGGTTCACCCAGGAACAGAGAGAGG	TGGCTGAGGACAAGGAGAAG	CTCTCTCTGTTCCTGGGTGAA	23	93	20	21	49	0	71
Ogo_RAD3392	TGCAGGTGAGATTTATGGTCAATTGAAATGGACGCTGTCCCATAAAAATTGAAAATTGGGGCCGAACACTGACTAAGTGTTGAAATCCTAACAC	TGCAGGTGAGATTTATGGTCA	AGTGTTCGGCCCCAATTT	1	70	21	18	33	50	70
Ogo_RAD3822	TGCAGGACCAAATCCTTCACGTCACTGAACACGTCACTCAGGTTCCTGAAAACAGCCAAACACGTAATGCAGATTGAAACAGCAACTTCGAACA	TGCAGGACCAAATCCTTCAC	TGCATTACGTGTTTGGCTGT	1	71	20	20	33	0	71
Ogo_RAD4082	TGCAGGGTGCTGTGGATGTACACGTCCTCCTGGGTGTGTCTGTCACACAGGAAGAGCTGCAGGAATCCGGCGTGGTCGCTCTGCAGGTTCACCA	GGTGCTGTGGATGTACACG	AACCTGCAGAGCGACCAC	6	89	19	18	28	45	84
Ogo_RAD4374	TGCAGGTGCACATTCACTTTCAGGGACCCATTCTCTGCTAGGCATCCATCTGAAATATAAACAGAACCTTAGTAAATGCATGTAGATCGTGTTT	TTTCAGGGACCCATTCTCTG	AAACACGATCTACATGCATTTACTAAG	18	94	20	27	67	0	77
Ogo_RAD4668	TGCAGGCACGGTCCTTCTACAGTGATGTCTGACAGAATCAAACCACAGAGCGCCACGGCCCTATACCACCAGCACAACACAGCTGCATGATGAA	GGCACGGTCCTTCTACAGTG	GCTGTGTTGTGCTGGTGGTA	5	83	20	20	44	0	79
Ogo_RAD5397	TGCAGGCGCTAGTTTGGTCTTATATTGATCATTGCCCAGCTATGTGGTCATGTGCTGCCAAGAAAGATCTACGGTGCATTCGGAAAGTATTCAG	GCAGGCGCTAGTTTGGTCT	ACTTTCCGAATGCACCGTAG	2	88	19	20	68	0	87
Ogo_RAD5650	TGCAGGTCAAGCAGAAACTGGTACAGAGTGATGTTCTCTGGGAAGGAAAGTGCCTATGGGGTGCTCATGTTGAAAGACACGCTGATCAGTGGCA	TGCAGGTCAAGCAGAAACTG	GCCACTGATCAGCGTGTCT	1	93	20	19	73	74	93
Ogo_RAD5679	TGCAGGTTTGTGCATACTAGTGTGGTTCACATACCCAGTCTATGAAAACCATACACCCTCCGAGATGAGGCTTCATAGGATTTCACACTGTACT	GGTTTGTGCATACTAGTGTGGTT	GTACAGTGTGAAATCCTATGAAGC	5	93	23	24	57	68	89
Ogo_RAD5831	TGCAGGTGTGTGCTACTTCTAATACACCGATCCTGCTCTATTTCTGCCTGTTTTTTTAATAGCCTCGAAATACAGCAGAGGTGTTCCTTTAGGG	CACCGATCCTGCTCTATTTCT	CCCTAAAGGAACACCTCTGC	25	94	21	20	49	0	70
Ogo_RAD5930	TGCAGGAGAGCACAGAGCCACTGATCAGCATTACATGCAGTGGTCACATATGTAAAAAATAACCCTACTATGTGCCTATTTCATTTACTATCCA	CAGAGCCACTGATCAGCATT	TGGATAGTAAATGAAATAGGCACA	13	94	20	24	56	63	82
Ogo_RAD6323	TGCAGGCGCTTCAGGGATCTCAGCTCATGCTCCTGGACGGCCTCAATGCGGTTCCCTTTCAAGTCCAGGCGGATCAGACTCTCTGGAAGCCTGC	TCAGGGATCTCAGCTCATGC	AGTCTGATCCGCCTGGACTT	11	80	20	20	31	0	70
Ogo_RAD6419	TGCAGGTTTACGAGTGGTAATAAATTCCTCTCTTCTATAACCTACCACTTACATAAGATTCTGTGACCTACACATGCACCGAATACAACAGGTG	TGCAGGTTTACGAGTGGTAATAAA	TCGGTGCATGTGTAGGTCAC	1	82	24	20	45	0	82
Ogo_RAD6596	TGCAGGACATCGCCCAGCAGATTATCCAGGATGTCAAGTGCGTGGTGGTGGCCACATGGGTTCACCAAGTGGACACTGAATCTAGGATATATCA	GACATCGCCCAGCAGATTAT	GATTCAGTGTCCACTTGGTGAA	6	82	20	22	41	0	77
Ogo_RAD7126	TGCAGGCTGACCTCGGTCGCCATTTGAACAATTCAGTATGTTTACGCATATGAATATGACAGTACGATAGCTTGACACCCAAATGGAAAAGGTT	TCGCCATTTGAACAATTCAG	TCCATTTGGGTGTCAAGCTA	17	87	20	20	46	0	71
Ogo_RAD7263	TGCAGGCTACATAGAGGCCCTAAGTAAGGCGCAACATGCCCAGGGTAAGAGGTCATCTCTTGACAAAGGTAGAAGCAGAGTTTAAATGTTTGAG	GCCCTAAGTAAGGCGCAAC	TTTAAACTCTGCTTCTACCTTTGTCA	17	86	19	26	37	0	70
Ogo_RAD7330	TGCAGGTATGAAGAGAGGGATGAACGGTACTGAAGAAAAGCATGCTCCTGACACCGTTACACCTAGCAAGTGCAATCACTATGAGGATTTGCTC	TGAAGAGAGGGATGAACGGTA	GCAAATCCTCATAGTGATTGCAC	9	92	21	23	61	68	84
Ogo_RAD7690	TGCAGGGAGCCTAGAGGACCCTAGGAAATGAGCATGGGTCCTATTGACCTCAGAGAGTTGATTCAATCATGGAGCTCTTTATTGAGGTGAAGGG	ACCCTAGGAAATGAGCATGG	TTCACCTCAATAAAGAGCTCCA	18	91	20	22	40	0	74
Ogo_RAD7751	TGCAGGCCGAGCTGGAGTTCAGGACCCCATGTGCAGTGGATAGTTCCCCACTGCGTGAACATGGCGAGCTGCTTCTCGAGGTAGTGCCAGGTGG	CCGAGCTGGAGTTCAGGAC	CTGGCACTACCTCGAGAAGC	7	90	19	20	30	38	84
Ogo_RAD7828	TGCAGGGTGGGCTGTCGTCTCCCCCAGGCCTGCTTCACGACTCCCTTCGTGGGGGCTCAGAGCTCCAGGGGCACCTGCTGGAGCACGTCTACAC	AGGGTGGGCTGTCGTCTC	GTGCCCCTGGAGCTCTGA	4	74	18	18	50	0	71
Ogo_RAD8019	TGCAGGCCTACCACCCTGCCGTCTTCACACTGTGACTCAGGGGGGAGAAGGGGATCCAAAGCCTTTGGCCTCTCTGTTACCTCCAGGAGCTCTG	ACCCTGCCGTCTTCACACT	AGGTAACAGAGAGGCCAAAGG	13	82	19	21	45	46	70
Ogo_RAD8163	TGCAGGGAAATAACACAGGAGAGATGGCGAGATGGGGGGTGAGGAAAAGGAGAGGTCTTCATTTACCCTCATATTCTCCTCTCAGGCACATGTT	ACAGGAGAGATGGCGAGATG	AACATGTGCCTGAGAGGAGAA	15	94	20	21	42	67	80
Ogo_RAD9738	TGCAGGTATAGTTGAGGTTGCGCCGGATGCTTCTCTTGAAGAAGCTCTTGCAGCCCTCGCAGGTGAACACACCGTAGTGCTTCCCACTGGACTT	GCCGGATGCTTCTCTTGA	AAGTCCAGTGGGAAGCACTA	22	94	18	20	74	0	73
Ogo_RAD9786	TGCAGGCACGGTTCTGGAGGGACAGTTGTTAACCAGTGAGTATACTTCGTCTGTTTGTACCCGTCCTATACGACAGGGCCTAACACAGCCTCAT	CACGGTTCTGGAGGGACA	CTGTGTTAGGCCCTGTCGTA	7	88	18	20	26	46	82
Ogo_RAD10094	TGCAGGTACTATAGAACACCTCTAGTCCTATACTGATAATACTGCAGTAGTTGTGACATTAGCTTTCTGCTTCAATTAGTAATAAGATGTGTAC	TGCAGGTACTATAGAACACCTCTAGTC	TTGAAGCAGAAAGCTAATGTCA	1	75	27	22	30	0	75
Ogo_RAD10230	TGCAGGAGCTGTACTCCCTATTGGAGAACATCGCCACGGTCACCATAGAGGTGTTCCAGAAGTCAGCGGAGATGAACTCCAACAACCCCTCAGG	TGCAGGAGCTGTACTCCCTA	CTGAGGGGTTGTTGGAGTTC	1	93	20	20	65	0	93
Ogo_RAD10383	TGCAGGCGGCAGCAGCACTCTACCCAGGGTGCCATGCGGCGAGAACAGTTCCTCCAGGTTCTCCACCGTCACTCCCGCTGGAAGATTCTTCACC	GGCAGCAGCACTCTACCC	AAGAATCTTCCAGCGGGAGT	8	90	18	20	68	0	83
Ogo_RAD10514	TGCAGGAATTTCACTGCACCCAAATGCCCTAGGTACAGACTCCTAATTATCCTCACACCTCTGAAGGGTCTAACCAAGTCCATGCCAGTCGGAA	CCCAAATGCCCTAGGTACAG	CTGGCATGGACTTGGTTAGA	19	88	20	20	68	0	70
Ogo_RAD10558	TGCAGGTTAAGGACATGACTCCGGGGCCCCGGAGGAGCCCTTGTTGTTTTCATGTCAGTATGTACGGGGTCAGGAAGAGTGGGACTGGGGGCCT	GCAGGTTAAGGACATGACTCC	ACTCTTCCTGACCCCGTACA	2	80	21	20	60	0	79
Ogo_RAD10597	TGCAGGGCTTTGGCAGTGTGTGTCTGGGGGTGGTGAAGGAGGATAGTGACACAAATTCCACCTGTTCAGACGACCCTGCTCTGATGGTGGTCCC	CTTTGGCAGTGTGTGTCTGG	GAGCAGGGTCGTCTGAACA	8	81	20	19	54	56	74
Ogo_RAD10723	TGCAGGATGTGGTTCCCTGTGTTAACACTACTGGGGTGGTCCTCCAGGAAGCTAACCAGAGCCTGTGCCACTCTGGGTCTCTTCTGGTCCAACA	AGGATGTGGTTCCCTGTGTT	CCAGAAGAGACCCAGAGTGG	4	87	20	20	66	0	84
Ogo_RAD11767	TGCAGGGGGCGAGAGAGAGAGGGTTAGGGGTGGGTAGGAGACATAACATTAACTCGAAGACAGTTGACAGGTATCACACGGCAGCACAGAAAAC	GAGAGGGTTAGGGGTGGGTA	TCTGTGCTGCCGTGTGATAC	17	90	20	20	50	0	74
Ogo_RAD12652	TGCAGGCACGCTTGCTTGTCCTACCTGAACGTTTCACATGATTTATTATTGACAACCTGAATGTTTCACCTAATTGTTTTCTCTGTCTATTTTT	GCACGCTTGCTTGTCCTAC	CAATTAGGTGAAACATTCAGGTTG	6	76	19	24	44	0	71
Ogo_RAD12832	TGCAGGACAACATGTTGGTCCTACTAATCAATAACATAATGTTAAAACACTCCATTCCCAGCTGGGAAGCAAGCACAGCCCTCTCCAATGCATT	CATGTTGGTCCTACTAATCAATAACA	ATTGGAGAGGGCTGTGCTT	11	89	26	19	68	0	79
Ogo_RAD13108	TGCAGGCTGGTCGTCAGTTGAATGGTGTTTCCTCCCACCCACCTGGGTTAAGTGGTCGGGTGTTAAGAAGCTCGGCTAGGCGAGTCATGTTTCT	AGGCTGGTCGTCAGTTGAAT	AGAAACATGACTCGCCTAGC	4	94	20	20	39	65	91
Ogo_RAD13232	TGCAGGGTAACTAGCATGTCAGTACACTAGGAGGGTAGGCATACCGTCTGTCTGGGTTCTAGAGCATGTGTTCTAATATTAAGTTTTAGTGTTC	AGGGTAACTAGCATGTCAGTACACTAGG	GAACACATGCTCTAGAACCCAGA	4	73	28	23	46	0	70
Ogo_RAD13247	TGCAGGCAAACAGCAGCCAGCTGCTCATAGCAACAGACGACATGACTTTATGTTGTATATATCACATATTACTACAGCATCCTTCAGCTTCGTA	GCTGCTCATAGCAACAGACG	ACGAAGCTGAAGGATGCTGT	20	93	20	20	44	0	74
Ogo_RAD13427	TGCAGGTTGGCTTCTGTATTAAGGTTGGCTTATACACCGTTGCAGTTTTAGACTTGGGGCCTCCGCAGCCTGCATAAGCCTCTGACATCAGCCC	TGCAGGTTGGCTTCTGTATT	GGGCTGATGTCAGAGGCTTA	1	94	20	20	29	0	94
Ogo_RAD13586	TGCAGGGATTGGACAGAGAAGGGTCCTCTGGATGGATACAGAAATGATTAGATAGAATGAATAGCTACGGAAAATGCTTTATATACCATAAAGC	GCAGGGATTGGACAGAGAAG	AAAGCATTTTCCGTAGCTATTCA	2	80	20	23	33	0	79
Ogo_RAD13645	TGCAGGAGCGGTGTTGTTAACCTTGTTGTTAAAAACTGGAGCCATGTGAGGCATAATCCAATGAGGTGATTGACATTTGGGAATGGGAACACTG	GGAGCGGTGTTGTTAACCTT	CCCATTCCCAAATGTCAATC	5	87	20	20	45	0	83
Ogo_RAD14411	TGCAGGTGACAAAGTCTCTACAACCTGTCTGCATTCGTAGTACCTCCCTTTCTAAGTTACATTACGTATCTGCATGGTTTATGTACAGTGGTGG	TGCAGGTGACAAAGTCTCTACAA	CCACTGTACATAAACCATGCAGA	1	91	23	23	30	0	91
Ogo_RAD14533	TGCAGGAATGGAGTGCGACTTTGTGCCTTCGACGTGAGTGTTTGTACAGTACGTAATGTATGTCTCCGATTCTAATCAAGAAAAAAAAGTGTCC	GGAATGGAGTGCGACTTTGT	TCTTGATTAGAATCGGAGACATACA	5	81	20	25	37	0	77
Ogo_RAD14808	TGCAGGAGACAATGGACAGAGCAATGCAATATAAGGCTTCATTTATGAGCTCATAAAGTATTGATCAAACCTTTCCAAAACCAACTGTGAATCA	TGCAGGAGACAATGGACAGA	TGATTCACAGTTGGTTTTGGA	1	94	20	21	71	0	94
Ogo_RAD14867	TGCAGGAGCAGCTGAATGGGTTTGCTGCGGAGCGGGAATCGCTACTGAACGAGAACGGGGCGAACCAGGAGGAGCTAACACGGCTAGCGGACGC	AGGAGCAGCTGAATGGGTTT	TGTTAGCTCCTCCTGGTTCG	4	80	20	20	24	0	77
Ogo_RAD15419	TGCAGGAGAATCCCAGAGATCAGTAGATCAGCGTGGGCTGAATTTACATCCAGGGTCACAGGGGCTGGGACAGAAAGAGTTTGAAGGTTAGACG	TGCAGGAGAATCCCAGAGA	TTCTGTCCCAGCCCCTGT	1	75	19	18	53	0	75
Ogo_RAD15422	TGCAGGCATGTCTCACCGTCACCTGTCAGACCACCTGTCCGAGCTGGTGGAGAACACCCTGCATGATCTAGAGCAGTCCAAGTGCATCAGCATC	ACCTGTCAGACCACCTGTCC	CTGATGCACTTGGACTGCTC	21	90	20	20	52	0	70
Ogo_RAD15518	TGCAGGCTTACTGGCAAAGCATATTCAATAGTAGGTTGAAACCCTTCATTCCCTCAGTAAGTCACTCACTTCCATTGCATGTATGCAGCCACAC	CAGGCTTACTGGCAAAGCAT	GCTGCATACATGCAATGGAA	3	89	20	20	32	0	87
Ogo_RAD16075	TGCAGGTCAAATATGATGCAGATGTACCAGCCAGATTACTTGCTATCTGGGTGAATATTAAAAAATGTCAGGTCACACAGCAAAATATTTAGGG	TGCAGGTCAAATATGATGCAG	TTGCTGTGTGACCTGACATTT	1	83	21	21	36	0	83
Ogo_RAD16712	TGCAGGCAACCTGCAGAAGGACGAGGAGGCTACAATTCACCATCGTTTATCAGTTCGGTTTTGATGGCCAACTAGCTGAAAAAGTTAGTAATGT	AGGCAACCTGCAGAAGGAC	GCTAGTTGGCCATCAAAACC	4	76	19	20	24	0	73
Ogo_RAD16915	TGCAGGCGGTTGGTGAGGATGATGTTGGGGTACATGGCCGCCACGTCCAGATGGTAGATGAGTGGACACTCGATCCTGTTGGGGACCTCCTTCA	CGGTTGGTGAGGATGATGTT	CCAACAGGATCGAGTGTCC	7	82	20	19	57	0	76
Ogo_RAD17270	TGCAGGTGGTTGGCTGGAGACTAACAGAGGAGACTGGGCGGCCATCTTGGATTCCCAGACCCAGCTAAGGGCCCAGGGGACAATGTCACTGAGC	AGGTGGTTGGCTGGAGACTA	GGCCCTTAGCTGGGTCTG	4	73	20	18	55	0	70
Ogo_RAD17704	TGCAGGGTGGGAGTTGTAATAGAGGTGACAACAGTGACGTTAAGGTCAACAGAGGACAGGTAGGGGACAAAAAGGGGACCAGGAAGCAAGTAGC	TGCAGGGTGGGAGTTGTAAT	GTCCCCTTTTTGTCCCCTAC	1	79	20	20	33	34	79
Ogo_RAD17779	TGCAGGGAGCTGATGTCGTTGGTGAGGGTGCGGTGGTCTGCCTCCAGGATCTTGCGGCCGCTGTTCAGGGCCCCTGTGTCTCGAGATTGCTTAT	GAGCTGATGTCGTTGGTGAG	AAGCAATCTCGAGACACAGG	7	92	20	20	28	0	86
Ogo_RAD18035	TGCAGGCTTTTCCAGTGGAGCCATTAAGTAAACATGAGTTATTCTGAAACGTGGAGGGACACTACTTTACGGCTGTGGCTCATAATGGGAAAAG	TTTTCCAGTGGAGCCATTAAG	ATGAGCCACAGCCGTAAAGT	8	83	21	20	51	0	76
Ogo_RAD18289	TGCAGGCTACAGGGACATGAAGCACATAAAACAACAGTATATCTAAGTGTCTTAACTGCGCCATGGAATCCAAGCCCATGGCACAGGATATGCA	TGCAGGCTACAGGGACATGA	GATTCCATGGCGCAGTTAAG	1	70	20	20	27	0	70
Ogo_RAD18621	TGCAGGCGGCTCAAATTCTTACGGTCTTCCTCAGTCTGCATCCAAAAAGAATGGATTTTTTTTTTGTCATACCGAATAAACATTAAACAGTAAA	CAGGCGGCTCAAATTCTTAC	TGTTTAATGTTTATTCGGTATGACAAA	3	89	20	27	57	61	87
Ogo_RAD18812	TGCAGGGGAAGGAGCCTGACCTGGAGTGTGAGTACTGTCTCTACAACCTCCTCCATCCTCCAAAGACAACCATTTATTCAACGCTAACCCCAAT	GCCTGACCTGGAGTGTGAGT	TTGGGGTTAGCGTTGAATAAA	14	93	20	21	50	72	80
Ogo_RAD18822	TGCAGGTCCGGGTTCTCCTGGATTTCCAGGCACACCAGGCTCTCCGTCATATCCTGCTGCTCCACGTAGGCCCTTCAATTAGATAATGTCATGT	CCGGGTTCTCCTGGATTT	ATTGAAGGGCCTACGTGGAG	8	79	18	20	40	0	72
Ogo_RAD18870	TGCAGGTCTGATTGGGGTGAACCTGTGGCCTGAGGAGGAGCGGAGGAGGTACTTGCTGTGTCCTCGCTCCATGTTCTGTGAGTTCCTCCCAGAG	TCTGATTGGGGTGAACCTGT	AGAACATGGAGCGAGGACAC	7	77	20	20	39	0	71
Ogo_RAD19279	TGCAGGGCCCGGCCCTGTGGTTATTACCTGTGAGAGCGCTCCCTAGGCTCCCTCTACGGAGGTTCATGCCGTCCTCACAGAGTGGTCTCTTGAA	GGCCCTGTGGTTATTACCTG	ACTCTGTGAGGACGGCATGA	11	83	20	20	62	0	73
Ogo_RAD19499	TGCAGGCTGTCAGTCAGGCTAGGAACAGGAAAGGAAAGCAAATCAGAGGGCTAGATTTATAGATCGGGCCTTGCCATTGGCTGTGGAATAGAGG	AGGCTGTCAGTCAGGCTAGG	GGCAAGGCCCGATCTATAA	4	75	20	19	54	0	72
Ogo_RAD19591	TGCAGGGTCTGAAACGCACTACTCCATGTCTTCGCAGTCTGTGTACCAAGAGAGTTAACTCCATTAGGTGTCATGACAATGCACCATGGCTGTT	GGTCTGAAACGCACTACTCCA	AGCCATGGTGCATTGTCAT	6	91	21	19	36	0	86
Ogo_RAD19823	TGCAGGCACCTGGCCTACCACAAGGATTCGCTAGAGCACGATGTGCCATGTAAAGCACCCCTGGCCAAACCCGGTGCTGGATTTTTTACATTCA	ACCTGGCCTACCACAAGGA	AATCCAGCACCGGGTTTG	8	83	19	18	27	45	76
Ogo_RAD19946	TGCAGGCAACCCCCACCTCTGAGTTCAGCTAGGAGTTCTACGAGTGAAACAAATAGATTCCTGACTTCTTTTTCAATGCTGCCTGCCTACTTAT	CCACCTCTGAGTTCAGCTAGG	CAGGCAGCATTGAAAAAGAA	13	85	21	20	45	0	73
Ogo_RAD20618	TGCAGGACTCAGGAGTTAAGCTGCTCTCTGCTGGACTGGAAAATCTACACCGTCAACTGAAGACTCTGAGGTCAGTACACATGGGATGTAAGAT	AAGCTGCTCTCTGCTGGACT	CATCCCATGTGTACTGACCTC	18	88	20	21	51	0	71
Ogo_RAD20672	TGCAGGCTGGACACCTCCGCCTCATCAAAACACTACTGTCACTCTGTGGCACCGAGAAGGAACACCTGGGTGAGAACACACATAAGCATTTTTT	ACACCTCCGCCTCATCAA	TGTGTTCTCACCCAGGTGTT	11	80	18	20	32	0	70
Ogo_RAD20714	TGCAGGGTTTCTTTCCAGTTTTGTTTGATGCTGTTTTCCGGCCTTGCCAGCATCCTGTGAGAGTTTGGGTTCAATAAACCGTTTTCATTCGAGA	TGCAGGGTTTCTTTCCAGTT	TTGAACCCAAACTCTCACAGG	1	74	20	21	47	0	74
Ogo_RAD20978	TGCAGGATGGGCAACTGATCATTGGTCCAATGATGAGATCATGTTGACAACCAAGACTAAAGGGTTTTGTTTCATCGGGTGGAAACATTTTAAG	GCAGGATGGGCAACTGAT	AAATGTTTCCACCCGATGAA	2	90	18	20	52	0	89
Ogo_RAD21513	TGCAGGAAGAAACTGAATCATCAGCAGTATCATCAAATTTACATCTAATCTGTGTTCCTCTTAAACATATTCTGATTGTTGGGGCTTTTTGCAC	GGAAGAAACTGAATCATCAGCA	GCAAAAAGCCCCAACAATC	5	92	22	19	73	0	88
Ogo_RAD21581	TGCAGGAGAGGCATGCATACCTGCCAAACTGACGCACATGGTTATGTGCGTGCTTCAGGTGATAGAAATCTGAGTGCACTACCAACATGTAATT	CATGCATACCTGCCAAACTG	TGTTGGTAGTGCACTCAGATTTC	12	87	20	23	50	0	76
Ogo_RAD21635	TGCAGGAAAACATAAATAATGACAACAAAGAACGTCCCCAGAAGAGATGATTCCAGAGGCTTCACTTCATCTTTCATCCAGACCATTTAGGACT	TGCAGGAAAACATAAATAATGACAA	GATGAAGTGAAGCCTCTGGAA	1	71	25	21	29	33	71
Ogo_RAD21824	TGCAGGGCTGTCTAGATTGGTGACAAACTCTCCCAAATGGACAGACTGTGCACACTAGACTGCTGACATTGGGGTTTTTGCAGCAGTCCAATGG	TGGTGACAAACTCTCCCAAA	CCATTGGACTGCTGCAAAA	18	94	20	19	62	75	77
Ogo_RAD21973	TGCAGGTGTAAAGTAAGAGAGCAGAGACTTACCGAATGACAGCTGAGTTAGCTATGAAAGTAATGTCAAAGGGAGGCCTTCAAAGGGAGATGCC	GAGAGCAGAGACTTACCGAATGA	CCTTTGAAGGCCTCCCTTT	17	86	23	19	42	64	70
Ogo_RAD22084	TGCAGGGATGGGCTCCATTAGTGGGCAGGCAGTAATAGACGGTAACAGTGTGAAAGCCCAAACCAATCAATAATGGATAAGTCAATTAGCTGCC	CAGGGATGGGCTCCATTAGT	TATTGATTGGTTTGGGCTTTC	3	72	20	21	42	45	70
Ogo_RAD22088	TGCAGGACAAACTGTTTGTGTGCAGGAGAGGAGTGACTGGGTGCTTAAGAAGGGTTTCTCCACGTCTCCGCCTGATCCTAACGAGCTTCCCTTA	TTGTGTGCAGGAGAGGAGTG	GGAAGCTCGTTAGGATCAGG	16	90	20	20	38	0	75
Ogo_RAD22314	TGCAGGCACGTTCTTGCAACAGCTAGAGCATAACCACAAAGACTAATATAGATGGCTTGTGCATCATATAGTGGCAGAGTTTTAGACACACAGT	GCACGTTCTTGCAACAGCTA	TCTGCCACTATATGATGCACAAG	6	78	20	23	42	0	73
Ogo_RAD22819	TGCAGGTCCATCTCTGGAAACATTAAAACATTACACAGGACACACGGGGTTAAGGGGAACCGTGAGAGGGATACTGTGAGAAAAAGTGGGATTG	GCAGGTCCATCTCTGGAAAC	CAATCCCACTTTTTCTCACAGT	2	94	20	22	69	0	93
Ogo_RAD23035	TGCAGGGTGTCTGTTTGAGTCAGACACATAATCCACAGTGAGGTCCTGTAGTTTAAGAGAACACACAGGAAAGAGGTGGTTCAATTTGATCTCT	TGCAGGGTGTCTGTTTGAGT	TTGAACCACCTCTTTCCTGTG	1	84	20	21	22	29	84
Ogo_RAD23174	TGCAGGGGTCAAAGATCATGGGGTCAGAGGTGTCAAGCCCTAGCCTATTTATTTACAGTTAGAAAGCTCTACGTTATGCCAATGGCAGCTTGCC	AGATCATGGGGTCAGAGGTG	CCATTGGCATAACGTAGAGC	13	85	20	20	59	0	73
Ogo_RAD23361	TGCAGGGGAGTAAAGAGATGAGACAAGTCAGACATACCACTGTACACCACATGGGAATTGAGAATTACTGCTGAATTACTGCTGAGCCCTTAGA	TGCAGGGGAGTAAAGAGATGA	GGCTCAGCAGTAATTCAGCA	1	88	21	20	52	0	88
Ogo_RAD23390	TGCAGGGCAATACAGTGTTGGCACATTTTCTTCCAAGGGTTGGCCTCAGTTAGAGAAGCTGTACCTTTTGGTGACAGAAGAAGAGCGGAGAAGT	TGTTGGCACATTTTCTTCCA	TCCGCTCTTCTTCTGTCACC	16	89	20	20	52	0	74
Ogo_RAD23454	TGCAGGCCCGCCTGCTGGCCAGCCTTCTCAAACTCAGGATGGTACACCATGCTGCCTGCATGGAGAAATTACACACACTGGGTTAGAAGGTATG	GCCAGCCTTCTCAAACTCAG	CATACCTTCTAACCCAGTGTGTG	18	94	20	23	70	0	77
Ogo_RAD23903	TGCAGGTAAAGCGGTGGGTGGACACTCTGATGAAGACCCTGCGGGACCCCTCGCTGCCCCTGCTGGAGCTTCAGGAGTTAATGACCAGCGTGGC	TGGGTGGACACTCTGATGAA	CCACGCTGGTCATTAACTCC	15	93	20	20	71	0	79
Ogo_RAD24317	TGCAGGGTAAAGTCTACTACTGAGTGAGAGTCATCGATGCTTCATGCCCAAGCCTCCCCAAAAGGCCAGTCAGAAAAGCAAGATGAAACTGTGG	TGCAGGGTAAAGTCTACTACTGAGTG	TGCTTTTCTGACTGGCCTTT	1	80	26	20	54	0	80
Ogo_RAD24331	TGCAGGTAAAAAATATCCTGATAAAAATAAATAAGCTATGAATCACATTGGCTACGCATGGCCGGCCTGCAACCAACTTGAAACATTGTATCAA	CCTGATAAAAATAAATAAGCTATGAATCAC	CAATGTTTCAAGTTGGTTGCAG	17	88	30	22	63	0	72
Ogo_RAD24412	TGCAGGCAGTCACTGAGTCCGAAGTGCTAAAGGAGCTCCTTAAACTTGACCCCCAAAAAAAACATGTGGGTCAGATGGTTTAAACACTTTCTTC	GGCAGTCACTGAGTCCGAAG	CCATCTGACCCACATGTTTTT	5	78	20	21	54	0	74
Ogo_RAD24415	TGCAGGGCAGGAATGCACACAGTGACAGAGGAGGAAGGACAGTAGATACACACTGTAAACAGTCAGTTTCTTGGCTCTTGTATCCAATCTCCTG	GCAGGAATGCACACAGTGAC	CAAGAGCCAAGAAACTGACTG	7	80	20	21	45	0	74
Ogo_RAD24703	TGCAGGCTTTATGTAAAGTGTTACCAAACTTTAAATTCCAGCGTACAAGAAACTGTGACCCATAGAAAATAAATGCATATTCTACTTAATTACC	GCAGGCTTTATGTAAAGTGTTACC	TGCATTTATTTTCTATGGGTCA	2	77	24	22	40	0	76
Ogo_RAD25350	TGCAGGCAGGATCTTCACATTCTCTTGGTCCTCCTCGTAACAGGTCAGGACAACAAGAAATAGACAGAGCGCAAAGAGGAAGAGGTTGGGAGAA	GCAGGCAGGATCTTCACATT	TTCCTCTTTGCGCTCTGTCT	2	81	20	20	28	44	80
Ogo_RAD25357	TGCAGGAACACAACCCACTCAATCAAACTGTGATAACCAGTAATAACACACCCACATCGGACTTCTCCCAAATGGCCCATAATTGCATTTTCAT	CAGGAACACAACCCACTCAA	CATTTGGGAGAAGTCCGATG	3	74	20	20	40	0	72
Ogo_RAD25904	TGCAGGGCTGGGATCTGGAAGATGCTGGCTGCCGTGAACAGGGCCTGGACATTGGACTCGGACAACATGACTCTGGACGTGTAGGCGTAGTCCA	CTGGGATCTGGAAGATGCTG	CGTCCAGAGTCATGTTGTCC	8	79	20	20	33	0	72
Ogo_RAD26150	TGCAGGTGTGGATAATAAACCCGTTTGGGGAGAAAGCATAGCAGGGACTGTAAGAGATCACAGTAAGGAAGATCTTGAAAGAGGTCATCATGAT	AATAAACCCGTTTGGGGAGA	TGACCTCTTTCAAGATCTTCCTT	14	87	20	23	36	0	74
Ogo_RAD27156	TGCAGGTTACGCTCCACCTCCTGAGAGAGAGACGTAAATGGGGGAAAGAGAAAGATTTCAGAACACAAATAAAACCTCATTTAGTCATCTTTGC	AGGTTACGCTCCACCTCCTG	TGAGGTTTTATTTGTGTTCTGAAA	4	79	20	24	24	0	76
Ogo_RAD27199	TGCAGGGCCTCAACCCACTGCTCCCTCTGCTGCTCCGACTCGGCCACAAAACTAACCACACAGAAAATAGTTCACAGGGGTTTCACTGTGGGAT	ACTGCTCCCTCTGCTGCTC	CACAGTGAAACCCCTGTGAA	17	90	19	20	68	0	74
Ogo_RAD27365	TGCAGGCTGCTACAGGCCTTAAATAAAGCCTGGTGAACCAGGGGGCAGCTGTTCAGATGACTTTATATTCTCCCACTGAGATGACCTTGGAGAG	GGCCTTAAATAAAGCCTGGTG	TCTCCAAGGTCATCTCAGTGG	15	93	21	21	49	0	79
Ogo_RAD27386	TGCAGGTCCACATCAGTCACTAATTAAAAATCAACTACAAAAACGAAGAATCTCCACTTCTGTCAACCTTTGGCAATTTGAGCCCCAGCTCTGC	TGCAGGTCCACATCAGTCAC	GGCTCAAATTGCCAAAGGT	1	84	20	19	65	0	84
Ogo_RAD27655	TGCAGGACACTCTGGCTAGGTGGGAATTGACCCACTTGGTGAAGGTCTTCTTCTGCACCGCTTCACGCTCATCTACAGGGAGGAGCAGAGAAAG	CTCTGGCTAGGTGGGAATTG	TCCCTGTAGATGAGCGTGAA	10	81	20	20	59	0	72
Ogo_RAD27775	TGCAGGTATTCATGCTTCTTCCAGGACTAGGTTTGGCCTAATCTGTGTCTACGAAAATGGCTCTACATGTTGTCTGCCAATTAGATCAGTCAGA	CATGCTTCTTCCAGGACTAGG	CTGATCTAATTGGCAGACAACA	11	89	21	22	53	60	79
Ogo_RAD27872	TGCAGGTTATTGAAAGTGCTGCTACAGTTTGCCTTCGGTGAAGGATAGTTTACAAGGCCTGCTATTTATCCACAGAAAATAAAATCGCATTCAC	TGCTGCTACAGTTTGCCTTC	TGCGATTTTATTTTCTGTGGA	17	89	20	21	58	0	73
Ogo_RAD28194	TGCAGGTGAGACTACCAAATATTTGAAAGCAGAGCAACTGTCTTTCAATACATGGGCTGCGTTTCAAACTCATAAAAGACACACCCTCTTCCAC	TTTGAAAGCAGAGCAACTGTC	TGGAAGAGGGTGTGTCTTTT	22	93	21	20	55	0	72
Ogo_RAD28204	TGCAGGTGATGCCCATGGCCTTGATCTTGGCAGACTCGCTGCCCAGCTCGTTCAACTGCTGTTTACCCAGCAGCAGCTCCTGTGGGATCTCATC	CCCATGGCCTTGATCTTG	ATGAGATCCCACAGGAGCTG	12	93	18	20	32	0	82
Ogo_RAD28663	TGCAGGAGGGAGGAGGTAGGTAGTCAGTTAGTCACCATAGTAAACCTCCCCTGGGTAGATAATCACTACCACCACAGGAAACCATGACATGGCA	TGCAGGAGGGAGGAGGTAG	CATGTCATGGTTTCCTGTGG	1	91	19	20	29	0	91
Ogo_RAD28794	TGCAGGTTCGATAGACCTTATTCAAGGATTCTCCATGCATAAAAGTGATGGTGGCAAATGTCAAAATACAGCATATTTGTAATGACACCTCCAA	TGCAGGTTCGATAGACCTTATTC	TGTATTTTGACATTTGCCACCA	1	70	23	22	44	48	70
Ogo_RAD29239	TGCAGGATTATTTTCCTGCCTCAGCCAACTAGCTCAAATTAAGATCCTACATCTGTAAGACAGACACATGACCACAGCTATAAAGACCACAGCT	GGATTATTTTCCTGCCTCAGC	AGCTGTGGTCATGTGTCTGTCT	5	79	21	22	31	0	75
Ogo_RAD29347	TGCAGGTAAGCCTTCTGATTTATGTCACTGTTGCATCAAGCGTTTCAATGATGGGGATGCTTGGTAATTTTTATCGCTTCCCTGTAATAATCTG	TGCAGGTAAGCCTTCTGATTT	AAATTACCAAGCATCCCCATC	1	70	21	21	41	0	70
Ogo_RAD29416	TGCAGGTAACCATGACTTCTATCAATCACCCCCATAACTGAATCATTAGTGGTACTGAGAGATACTCTAATTGCTTTGACGCTGTATGGAGGCA	TCAATCACCCCCATAACTGAA	CTCCATACAGCGTCAAAGCA	22	91	21	20	48	62	70
Ogo_RAD29673	TGCAGGCAGCCAGTTGTCTTCTCTCTCTGACCGATCTGGTTCCCCATGGTTGGAGCTGGTGACAGGTTAGATAAGGTTTAGACCTCGTCCCAAA	CAGGCAGCCAGTTGTCTTCT	ATCTAACCTGTCACCAGCTCCA	3	72	20	22	29	35	70
Ogo_RAD29748	TGCAGGTCAGAACGACGTGACTTGGTCAACACTGCATCCGCCACCAAAGTCTAAATCTGATGCCCTTGGTAAGTCGGACGGACATCAATTAACG	CGACGTGACTTGGTCAACAC	TGATGTCCGTCCGACTTACC	13	87	20	20	67	0	75
Ogo_RAD30443	TGCAGGCCTTCCCACCTCAAACAGCCTCACTAAACGCACAGGACGGGAACACTGCCTGCTTCCTCAATGATACCCTATTCCCTAAACCTTATTT	GCCTTCCCACCTCAAACAG	AGGGTATCATTGAGGAAGCAG	6	76	19	21	25	0	71
Ogo_RAD30540	TGCAGGTCAAAGTAGAGGGAAGTAATCTCAGAGCTGGAGTGGTTGAACATGTCGGTCACCCTGGTAGGTTTGGTCTGGTCAGCATAGAAGAACT	TGCAGGTCAAAGTAGAGGGAAG	GACCAAACCTACCAGGGTGA	1	75	22	20	24	0	75
Ogo_RAD30883	TGCAGGCCAGACATTAAAGTAGTCATTTGAAACATTCAAGACAGAGGATCTCCTGCTAACCGGTTTAGCACATCTGACAATGTCCTGCTGGCGC	TGCAGGCCAGACATTAAAGTAG	CCAGCAGGACATTGTCAGAT	1	91	22	20	58	0	91
Ogo_RAD31093	TGCAGGAAGTGCCTACACATCATCTCTAGCCCGACAATGTCAGCTACCGTTCACCAGCGCGATCAGTTGACTTTGTGCCCAGACACCTTCTGTG	CATCATCTCTAGCCCGACAA	AGGTGTCTGGGCACAAAGTC	18	88	20	20	51	0	71
Ogo_RAD31291	TGCAGGCGCCACAAGGAGTCGCTAGAGTAGTAAGGCCCCTCATAACCTTTTTTCAACACACTCGACACTCCCAACACTTTCAACTATCAATCTC	GCCACAAGGAGTCGCTAGA	TGAAAGTGTTGGGAGTGTCG	8	82	19	20	49	50	75
Ogo_RAD31612	TGCAGGCTGACTCCGGTCATCAGGTCATCAGTTCAATGGTGTTTCCTCTGTAGCTGGCTTCTGAGTTAAGCAGGCGGGTGTTAAGAAGCACGGT	ACTCCGGTCATCAGGTCATC	TTAACACCCGCCTGCTTAAC	10	84	20	20	38	0	75
Ogo_RAD32389	TGCAGGAAGAGATGGCCTGAAATAGCTTAAATTCATCATGAAAATGCTCTGGATTTGTAATAGGGCAGGGGGCCTGTACAATGCAAACAGCTGT	CAGGAAGAGATGGCCTGAAA	CCCCCTGCCCTATTACAAAT	3	72	20	20	34	40	70
Ogo_RAD32976	TGCAGGGCGCAGATCTACTGTTTGCTCACATAGCCAGGAAAGTGTACATATCTCAAATAAATAATGTATCGTTTCTCTTTTGTATTCTCCTCTG	CAGGGCGCAGATCTACTGTT	CAGAGGAGAATACAAAAGAGAAACG	3	94	20	25	31	55	92
Ogo_RAD32977	TGCAGGTGTAGGATCTTAATTTGAACCAGTTTGCTACAGCATGAAAATAATCCTGCAGCAACAGGAACTTATTATGTGGATTATAATACATTGT	GGTGTAGGATCTTAATTTGAACCA	CCACATAATAAGTTCCTGTTGCTG	5	79	24	24	33	0	75
Ogo_RAD32983	TGCAGGCATAACACATAATAATGCAGTTAAAATGCATTGTATGACCTAGTCATTTCAGAAAATATGTGAATTACACAGCTGCAACCTATACTGC	CAGGCATAACACATAATAATGCAG	GCAGTATAGGTTGCAGCTGTG	3	94	24	21	42	0	92
Ogo_RAD33173	TGCAGGTGTGGGCCTTGAGCAGGAAAGAAACACAATGATTTCTGGGAAGATGACCTTGCTTCTGACAACTCAGTGGCCTTCAGCCAGCCTAGGA	GCCTTGAGCAGGAAAGAAAC	TCCTAGGCTGGCTGAAGG	12	94	20	18	36	70	83
Ogo_RAD33679	TGCAGGGGTCACAGGGCAAGGTCAAAGCCCACCTTACCAAATTCTGATTGGGATGCAATGCTTTACTAGCTTTATCAGACCTGATACAGTACCA	GTCACAGGGCAAGGTCAAAG	TGATAAAGCTAGTAAAGCATTGCATC	8	77	20	26	28	0	70
Ogo_RAD33694	TGCAGGAGGCAACACGTTCTCCTCCATGAGAACACTGGGGTCAGGGTGGCCAGACTGGGATGGGCTCTTCCGATCGGGGCGTTTCCTCTGGAGA	GCAGGAGGCAACACGTTC	GGAAGAGCCCATCCCAGT	2	71	18	18	36	45	70
Ogo_RAD33854	TGCAGGCTCCGCTCCAGGATGCTGGAGTGCTGACTGACTCAGTCCCAGCTCCACATGCAGCCATCCAGAAGAGGGTTCAGCTTGACAGACAGAC	AGGATGCTGGAGTGCTGACT	GTCTGTCTGTCAAGCTGAACC	16	94	20	21	73	0	79
Ogo_RAD35202	TGCAGGTGCATGTCACGATGGTGACAGGTGTGCCCCATAACGGACAGCCTGGTGACCTAGAGGTCAGAGGTGGAGCACACGTGACAAATATACA	GCAGGTGCATGTCACGAT	ATTTGTCACGTGTGCTCCAC	2	89	18	20	23	43	88
Ogo_RAD35734	TGCAGGGGCATCATGAGCAATTATTTCATAGTTACTCCCAAAACCCCCACCGTGCTGACTGATTGATTTGACATGGGAGGGTGAGACATGGTTT	AGGGGCATCATGAGCAAT	ACCCTCCCATGTCAAATCAA	4	82	18	20	23	0	79
Ogo_RAD35892	TGCAGGACTGAATGGGTTAGGCACTGCCAACCCTGCCTAATCACTTCATGTCATATCACTAAAGAAACACCAGCCCTCCTCTCTCTCCATACCC	CAGGACTGAATGGGTTAGGC	AGGAGGGCTGGTGTTTCTTT	3	80	20	20	59	0	78
Ogo_RAD36108	TGCAGGTGTGTTGCTCCTGTGGACTTCCTTCTTTGCAGTCCTTCCAACTGTCCTCCTTTCCCTTTCCTGATTGCTTCATTGCTTCAGTGAGCAG	TGTGTTGCTCCTGTGGACTT	AAGCAATCAGGAAAGGGAAA	7	76	20	20	49	0	70
Ogo_RAD36195	TGCAGGAGAGGGCGACTGAGGGGGGGTATAAACCCCCCTTTTACTGCTGCAGGGGCACATTCACAGCTACTCCCTCTCCCCTCCAAACCAGCCC	CAGGAGAGGGCGACTGAG	GAGGGGAGAGGGAGTAGCTG	3	83	18	20	25	0	81
Ogo_RAD36566	TGCAGGCCCCCTGTTTCAACTCAGGAGTCCAGAGGGACATATGTACCAACTACATCTACCTCACTGCGAGGTTAAGGGTGAGTGAATTGTTGTT	GCCCCCTGTTTCAACTCAG	CTCACCCTTAACCTCGCAGT	6	82	19	20	53	0	77
Ogo_RAD36934	TGCAGGATGAGCTACATCTGGCCCTGAGGAGGGAGAGGGAGGCCCAGGCTGAGATCACAGCCCTCAGGACCATGACAGGCCAGACAGACAGGCA	GAGCTACATCTGGCCCTGAG	CTGTCTGGCCTGTCATGGT	9	87	20	19	46	0	79
Ogo_RAD36977	TGCAGGAAGACGTTTTGGCTTACTCATAACATGATACAACAGGAAAGAGAGGAATTCAAGAGAACGACTCCAACAGCGTGTTGATCAGGATACA	CAGGAAGACGTTTTGGCTTA	ACGCTGTTGGAGTCGTTCTC	3	79	20	20	56	0	77
Ogo_RAD37276	TGCAGGGGACCCTTCACTGTGGAGCTGGCTTTGGGAATGGTCAATAACAGTCTAGACTCCATGTTGACCAGTGGCCTCTCTGTTAAGAAAATGG	GGGGACCCTTCACTGTGG	GAGAGGCCACTGGTCAACAT	5	80	18	20	27	60	76
Ogo_RAD37369	TGCAGGGAGAGCACTGAGATACGTGATGGGGGTTTATTTACAAGTAAGGGCAGTTTGGTCCCTTTTAACATGACTTTAGAACAGCAGAGAGGAG	TGCAGGGAGAGCACTGAGAT	TGTTAAAAGGGACCAAACTGC	1	70	20	21	44	0	70
Ogo_RAD37424	TGCAGGCATCACATCCTGGTGAAAGAGGCCTGTGTTTCTGACTCTCTCAGCCCACACTGAGAGTACCTAACACACAGCAAGACACCATACTGTA	GCATCACATCCTGGTGAAAG	GGTGTCTTGCTGTGTGTTAGG	6	86	20	21	50	0	81
Ogo_RAD37470	TGCAGGCCACACTCTTTCTGTTCACTGTCAGTAGATGTCCCTGCCATTGTGTCCGTAGCCTGGATATCTCGGCTGCTGTAGGGCTGGTCACTAG	GCAGGCCACACTCTTTCTGT	AGTGACCAGCCCTACAGCAG	2	92	20	20	66	0	91
Ogo_RAD37507	TGCAGGTTTGTAGTCCAGGGGGACAATAATGAATATTAAACGGCTACTCTCCCTATTCTTTTTATGAGCACATTCTTTATGAATTATTAGGGCC	GTTTGTAGTCCAGGGGGACA	GAATGTGCTCATAAAAAGAATAGGG	6	75	20	25	43	0	70
Ogo_RAD37533	TGCAGGTGAAAAGGCACCATGTCCATATAACATGTTCAGCACTGTAATTTCCTCCTTAGCTACAGTCTTTATCTCCATTCTACCCAGTGTCATG	CAGGTGAAAAGGCACCATGT	CATGACACTGGGTAGAATGGAG	3	94	20	22	40	0	92
Ogo_RAD37712	TGCAGGGTAGAAAGAACGCAGGGCAGAGAGTGGATGAATACAAGACCGAAAAGAGAGAGAAAAACAGGAGGAGAATTTAGAATGATTAACCTTG	AGAACGCAGGGCAGAGAGT	CATTCTAAATTCTCCTCCTGTTTTTC	13	84	19	26	43	44	72
Ogo_RAD37958	TGCAGGCCTATTTGAAGTTCATGGTAATACACATTGCAGCCTAGTCTAGAAAGTAAACCATGTGTTAAGGTGACCAACCCGTTTTCCCCAGGAC	GGCCTATTTGAAGTTCATGG	CGGGTTGGTCACCTTAACAC	5	81	20	20	55	60	77
Ogo_RAD38228	TGCAGGAGATGGGGACTCAAGTGATGATCACAGTGGCTATTCAAGCGGCAGACGACGAGGAACCAGCGGAGGAGGTGTCCTCAAACAATCTCGA	AGGAGATGGGGACTCAAGTG	TCGAGATTGTTTGAGGACACC	4	94	20	21	67	0	91
Ogo_RAD38320	TGCAGGCCACCCACCCGCTACACAATATTTAATGACCCTAAACCCGCTATCCGCCAGGACTGCGGGTTACGAGTCAACCCGTGTATCACTAGTG	CACCCACCCGCTACACAATA	GTTGACTCGTAACCCGCAGT	8	78	20	20	56	0	71
Ogo_RAD38502	TGCAGGCACCAATCAGACCATTCTTCTCTTCTGAATTCACTTCATTCGATTGCATTCCTCTGTGGCACTGGTCAATCAGCTTTTATTGACGCAA	CAGGCACCAATCAGACCA	TTGCGTCAATAAAAGCTGATT	3	94	18	21	72	0	92
Ogo_RAD38879	TGCAGGGAGTCCCCCATGCAGATCAACAAAAATGATCACAATCAGATTTATGGTGAAAAAAATGATACTGGAAAACTACACCTGAACTTACTGC	CCCATGCAGATCAACAAAAA	GCAGTAAGTTCAGGTGTAGTTTTCC	13	94	20	25	64	0	82
Ogo_RAD40311	TGCAGGGATGTTTAATGGCAGCAGGATAGCTGACCTACACCCCTCTCCACCCAAGAGTATGCACAGCAGGTGGGCATAGGCGTTCAAAATCTAT	AGGGATGTTTAATGGCAGCA	CCACCTGCTGTGCATACTCT	4	73	20	20	41	46	70
Ogo_RAD40542	TGCAGGAGAGGACCCTGTGGCAGACAGCAGGTGTGACTTGGACTCGGTAGCAGGAGTATTGAAACTCTACTTTAGAACCCTGGAAAACCCTCTC	GACAGCAGGTGTGACTTGGA	GAGAGGGTTTTCCAGGGTTC	23	94	20	20	46	0	72
Ogo_RAD40604	TGCAGGTCCTCTCTTCTCGGTGATGAGTAAGACCTGGAGGGAACAGGAAATGATTCATGATCCTTGTAGTCTGGATGATTTAAAATGCTTCTAC	TGCAGGTCCTCTCTTCTCG	AAATCATCCAGACTACAAGGATCA	1	81	19	24	52	53	81
Ogo_RAD40675	TGCAGGACCGGAGCAGACTAACAACCAGACCCAAAATCCACCACCCCCCACCTGAACGGTATGAACCCAGGAGCGATGCGCATCTACAACGAGG	AGGACCGGAGCAGACTAACA	CATCGCTCCTGGGTTCATAC	4	78	20	20	56	0	75
Ogo_RAD41416	TGCAGGTGCTGGCTGATATAGAGATAGCCCAAGACCTGAAGGCTGAGACTGAGAAGACCCAGTAGCTGATGGAGGTAGAGAAAGTACCTCATTC	GCAGGTGCTGGCTGATATAGA	TCCATCAGCTACTGGGTCTTC	2	73	21	21	37	0	72
Ogo_RAD41492	TGCAGGTACATAACACCATAGAGTTTTCATAAACTCCGGCCAAAGGTTGAGAAGGACCATTTTCCACTTCTATGGAACTTATGTGATTGTACAG	CAGGTACATAACACCATAGAGTTTTCA	CCATAGAAGTGGAAAATGGTCCT	3	75	27	23	41	0	73
Ogo_RAD42104	TGCAGGGTTCTTCAGGGTCTGATCTCTCCCTCAGTGCCGCCTCCCGGGCAACAGGAGCAGGTCGTCCAGCCTCACTCTGATGGTTGAGAGCGCC	AGGGTCTGATCTCTCCCTCA	CCATCAGAGTGAGGCTGGAC	14	83	20	20	50	0	70
Ogo_RAD42202	TGCAGGGTATTTGTTCTGTATGATTGAGAATCTAAACCCATTAATCTCACGGAAATAGCCTACAAGTGGCGTTCATTCTTTACTGTCACAAGTA	TGCAGGGTATTTGTTCTGTATGA	TGAACGCCACTTGTAGGCTAT	1	75	23	21	45	0	75
Ogo_RAD42226	TGCAGGGATGCTGCTGGTTTCCTGGAGCGCACCCTGGGTCGGGGGGAGGCGGAGGCTCTGGAGGTCCTGGAGTGTGTGTGGGGAGGTGTGGGAC	CAGGGATGCTGCTGGTTT	CACACACACTCCAGGACCTC	3	80	18	20	42	54	78
Ogo_RAD42330	TGCAGGGGGCAGTGTAATGTTTTCAGCTGGATTTAGTTAGAAAGAGAAGAAATTAAGCTTTCTAATGGTATATACAGTGCATTCAGGGAGGTAT	CAGGGGGCAGTGTAATGTTT	ACCTCCCTGAATGCACTGTA	3	92	20	20	64	0	90
Ogo_RAD42970	TGCAGGACAGAGAGAAGATCTCATCATAACTTAGACCCAGTCAAAACGTCACAGCTTCTCAGGGAAGCCATATGCTCTTTTGTAAACCATTAAC	GCAGGACAGAGAGAAGATCTCA	AAGAGCATATGGCTTCCCTGA	2	79	22	21	48	0	78
Ogo_RAD42976	TGCAGGGAATCAGGTAGGTGGCAGGTATTGATTGGAGGGAGGAGACTTTGGAACCTCTTGTCATGACACTGATCAACTAACTACCTGCCCACTC	AGGTGGCAGGTATTGATTGG	GAGTGGGCAGGTAGTTAGTTGA	16	94	20	22	68	0	79
Ogo_RAD43201	TGCAGGTCTGTCTCACATCTGTCGTGGCTCCTCCTTTCCTTCTATCCCGATCACGTGCTGCAGGCAGATCGCTGACAGGCGAGACGCCCCACTG	CACATCTGTCGTGGCTCCT	CTCGCCTGTCAGCGATCT	14	83	19	18	38	0	70
Ogo_RAD44192	TGCAGGGCCAGCTACGCAGCAGGGAGGCCGACAACAACGGTCTCACCGTGCAGCTCCGGGTAACACACATTTTCAGGCATCAGTCTATGAATAT	AGGGAGGCCGACAACAAC	TCATAGACTGATGCCTGAAAATG	21	90	18	23	39	51	70
Ogo_RAD44270	TGCAGGACGGGAGGAGCAAACACAGTATGGTGAACCAAGACATTTTAGTTAAAAGCACGGGGTCAGTCAATGGAACAGTTTATCACTGGATCCT	CGGGAGGAGCAAACACAGTA	GGATCCAGTGATAAACTGTTCCA	8	93	20	23	58	67	86
Ogo_RAD45034	TGCAGGGTGTCTCTCAGTCGAAACTTTGCTTCGTGTAAAATTGTATGATGAGACATTTTTAGCACCGGTTGGTGTCCTAACTTTGACTTTGAAT	CAGGGTGTCTCTCAGTCGAA	CCAACCGGTGCTAAAAATGT	3	72	20	20	32	0	70
Ogo_RAD45772	TGCAGGCGAAATGTGTGGGAGTACAGTGCACAGTGTGGGGGGAGTTGGGAGAACTTTTATAGAAGACGAGGGGTTTGTGATGATGGTGGCAAGA	GCGAAATGTGTGGGAGTACA	CATCACAAACCCCTCGTCTT	6	82	20	20	48	0	77
Ogo_RAD46183	TGCAGGTGCAGTCCCGACATGGGCAGCCACCAGGGGGAGGAGCCGCCGGTCTGAAAAACAACTCCCTATATGGACTGGAGGGCAGCGATTGGTG	CAGGTGCAGTCCCGACAT	GCTGCCCTCCAGTCCATA	3	86	18	18	61	0	84
Ogo_RAD46295	TGCAGGGGGTGTAGAATCGGGCAGCAGACTTTCTCTCTAGAGGAGGCCCTCTTCCTTGAGACTGGAGGATACATTCCACAGTAGTGGAGAGGAT	GCAGGGGGTGTAGAATCG	TGGAATGTATCCTCCAGTCTCA	2	78	18	22	23	0	77
Ogo_RAD46372	TGCAGGGCGCTGGTCTTGGAGCTGTCTACCCCCTGCCCTGGAAGCCTCCTACTAAGCTTGGGCGTCTGGGGGCTGGACTCCGCGTCCTTAAACA	GGTCTTGGAGCTGTCTACCC	TAAGGACGCGGAGTCCAG	12	90	20	18	33	67	79
Ogo_RAD46835	TGCAGGGCTCTGAGACGCTCCAGGAGAGAAGCCTTTTCCTTCAGGCCTGGCTGCTGGGCGAGCGCCAGAACCACCTACATTTACATTGACCTTT	GAGACGCTCCAGGAGAGAAG	CAATGTAAATGTAGGTGGTTCTGG	12	88	20	24	61	0	77
Ogo_RAD47501	TGCAGGGCCCAGCCCTCTCCTGTGCATTATGACAGCGATGAGACACGGTGGGAAATGGACGGTTCCACTACGCGGAACACACGGAACACACATC	CCCTCTCCTGTGCATTATGA	ATGTGTGTTCCGTGTGTTCC	13	93	20	20	37	0	81
Ogo_RAD47619	TGCAGGGTCTCAGGCAGCATGACAGAGGTCTGCAGAATGCAGCCATTGACCTCCTCCAGGACCCAGTCTGCTTAACCTGTAGGGAGAAGCCAAA	CAGGCAGCATGACAGAGGT	TTTGGCTTCTCCCTACAGGTT	11	94	19	21	37	0	84
Ogo_RAD48171	TGCAGGTGCCCAGCCCGACACAAGGAGTCACTAGAGTGACTAGATGAGCCAAACAAACCCGCCACGGCCAAATCCCGCTTTGTGGATTTCCAAA	CCCGACACAAGGAGTCACTA	GAAATCCACAAAGCGGGATT	14	90	20	20	54	60	77
Ogo_RAD48181	TGCAGGAAATGAGAAGAGGTGGTATATCTTATCTAGCAGCAGGCTGGCAGTCAGAGAGGCACGCTTGGCTAACATTCTGCTGAATCACTGCACA	TGCAGGAAATGAGAAGAGGTG	TTCAGCAGAATGTTAGCCAAG	1	84	21	21	63	0	84
Ogo_RAD48307	TGCAGGACCTGATCAACCTAAAGAGACTCGTCCTGGATGGGAACCTACTCAACAATCGCGGCATCGGCGAAATGGCCTTCATCAACCTGATTAA	TGCAGGACCTGATCAACCTA	CAGGTTGATGAAGGCCATTT	1	89	20	20	38	56	89
Ogo_RAD48525	TGCAGGTTGACATACTCTTGGTAATGTGATCACCTGTCTGGCTTTAAAGGAAGTCTTTGGTCTAGCTTGTCATGCTGAGAAGTTCTTATTAGGA	TGCAGGTTGACATACTCTTGG	TCAGCATGACAAGCTAGACCA	1	78	21	21	42	0	78
Ogo_RAD48621	TGCAGGTTGCCATGGAAGCATTTGGGCTGCTAATAGGCAGACGCCCAGAGAGACTCCGTGATAGCTGCAGGTTCGTTTGTTCTCTGCTTTACCC	GAAGCATTTGGGCTGCTAAT	GCAGAGAACAAACGAACCTG	15	87	20	20	37	0	73
Ogo_RAD48736	TGCAGGTAATTGCCTTCACACCCAAGACCTGGTTTAACTTCCAGGTTGAAAGACTCAACATCTTCAATGACTGCCGTATAAGACACCACCACCA	AATTGCCTTCACACCCAAGA	ACGGCAGTCATTGAAGATGT	8	77	20	20	43	44	70
Ogo_RAD49117	TGCAGGACACACACCAACTGGACGGTTAAGAGGGCTCATTCGGTTGTGTCGTACCTGTTGATGATCCCGTTGACCTGTCTCCCGGACGCGCACC	CAGGACACACACCAACTGGA	AGGTCAACGGGATCATCAAC	3	76	20	20	26	42	74
Ogo_RAD49460	TGCAGGAAGAGTGGAGGTCACTGGAGAGAGCTTCAGAGAAGACCCTGTACTGTGTCAAAGGCTATGCCAGGGAAACCAGCAGCCTTCTCGCAGA	GCAGGAAGAGTGGAGGTCAC	GAGAAGGCTGCTGGTTTCC	2	89	20	19	45	59	88
Ogo_RAD49598	TGCAGGCTCAGGAGGATGAGGAGCCAATGGAAAAGTTCTCACGCAAGGGCCAGTCAAACACCTCTAAGGGTTTGCCACCTGCACCAGTTATCAG	AGGCTCAGGAGGATGAGGAG	TAACTGGTGCAGGTGGCAAA	4	90	20	20	42	69	87
Ogo_RAD49647	TGCAGGACATCAGGAAGAGGGTGCAGGTGAGACTGCACGTTTGGTCCAAAGAATATGTGGTTTTACACAGGCGCGTTGTTGAATACCTCGTTTG	ACATCAGGAAGAGGGTGCAG	ACAACGCGCCTGTGTAAAAC	7	79	20	20	39	40	73
Ogo_RAD49752	TGCAGGGACTTCCTGGTCCTCAAGGTCCCATCGGACCACCTGGTGAAAGAGTAAGTTGGAGCTCTGCTCTTCTGTTGCCTGTCAACAAAACTGA	GGGACTTCCTGGTCCTCAAG	AGGCAACAGAAGAGCAGAGC	5	80	20	20	41	0	76
Ogo_RAD50452	TGCAGGGTCCTTGAGGCACTTAACCCTTTGTGTACAGCCTGAGTCAGAGCAGTGTGACGGGATCAATGAGGAGAGACAGCATCACACTGACATA	CAGGGTCCTTGAGGCACTTA	CTCCTCATTGATCCCGTCAC	3	73	20	20	34	0	71
Ogo_RAD50499	TGCAGGGGGAAAATGAAGTCAGGGAAGAGGAATACTTTATTGTCCATTTTCTTGGAGAGAATGGAAATGGGTCTTTTTTGCTTAATCAGCCCAA	GCAGGGGGAAAATGAAGTC	CCCATTTCCATTCTCTCCAA	2	71	19	20	29	0	70
Ogo_RAD50608	TGCAGGGAAGGCGGTCATCTGCATCACATTTCCTTTTCAGAATGTCTTCAGTTTGATTTTATTGGACATCGTCTAGGATCCGGGGGCGGTCAAA	GAAGGCGGTCATCTGCAT	CCCGGATCCTAGACGATGT	7	84	18	19	25	0	78
Ogo_RAD50728	TGCAGGGAAATTGAACACTCTGCACCTTATTGTGACGTTGTATTGATAACGACCTATAGATCGGTTGTGCCGAGAGGGTTAAAGCCACATTCAG	CAGGGAAATTGAACACTCTGC	TTTAACCCTCTCGGCACAAC	3	83	21	20	61	0	81
Ogo_RAD50809	TGCAGGCTCCATTCACATTTTTCACTTCAGTTTTTATCACTTCTGCCCAGTTCTCTCCTCCGGGGGGAAAGAGAGGCAGAGAGAGATTTGAGTT	GCAGGCTCCATTCACATTTT	TCTCTCTCTGCCTCTCTTTCC	2	86	20	21	62	0	85
Ogo_RAD51386	TGCAGGCAATACTTATTGTATAATGTGTTTGTACTGGAGCCAGTTTGTCCACCGTTTATTTCTGACTCCTATAGCTACCCTGTCATAGGCTCTT	GGCAATACTTATTGTATAATGTGTTTGTACT	AAGAGCCTATGACAGGGTAGC	5	94	31	21	39	0	90
Ogo_RAD51855	TGCAGGTTATTTTGTTTGGCCCCCAAAGTACTCTCTGTTTCATAGACACAGATTACACCTAGTCCTGGACAAGAACATTATTTGGCTTTAGATG	TGGCCCCCAAAGTACTCTCT	AAGCCAAATAATGTTCTTGTCCA	17	88	20	23	58	0	72
Ogo_RAD52151	TGCAGGGAGAGAAGAGAGGAGAGAGATGCCGTCACCACCTCATCACCTACCGGGGGAGAGATGACCCACTGTCTACCACGCAATACAGATTGCA	TGCAGGGAGAGAAGAGAGGA	TGCAATCTGTATTGCGTGGT	1	94	20	20	27	47	94
Ogo_RAD52189	TGCAGGGTTGAGCGTGATGATACTCCCTTCTAATACATTATCTGGGCTCCTCTCCAGTGTAACATCAGCAGGCAGGGTGCTGTCATTGTAAGAT	CAGGGTTGAGCGTGATGATA	ACCCTGCCTGCTGATGTTAC	3	78	20	20	54	0	76
Ogo_RAD52218	TGCAGGCTCCTGAGGCCCCCATGTCTAGAAGCAGTTTAGCTAACACGTTATCTAGCTAACGTTGACATTGTGAATTAGCATTTCGCTAGCGAGC	GAGGCCCCCATGTCTAGAAG	CGCTAGCGAAATGCTAATTCA	12	91	20	21	36	0	80
Ogo_RAD52225	TGCAGGCGGAGGGGAGCCGAATGTTCCTCGCCAAGGGATCCATCCGTGAAAACCACTTCAGGGTAAGAATAACTTTTGTCCAGAAAAGTAGTGC	GGGAGCCGAATGTTCCTC	TGGACAAAAGTTATTCTTACCCTGA	12	82	18	25	32	0	71
Ogo_RAD52488	TGCAGGTTTAGCTTTAAGCTGTATGTCCTAGCTGACCAAGATAAGAAGAGTGGAATTGAAGTCAGTGGTGCAGTGGGATAGATGGGTCTTCACC	GCTGTATGTCCTAGCTGACCAA	ACCCATCTATCCCACTGCAC	18	87	22	20	62	0	70
Ogo_RAD52801	TGCAGGATTAGGCTAATCAGGACATCTCAGGCCCTGTTCTCCTCCTGTCCCGTATCCCTCCGCAGTCATCGTCATGGAGATGTCTGTCACTCGC	ATCTCAGGCCCTGTTCTCCT	GCGAGTGACAGACATCTCCA	24	94	20	20	63	0	71
Ogo_RAD52811	TGCAGGGCTCTAACACCTTCAAAGAGTGGAGTGGATTTAAATAGCCTGTCAGAACTAGGAAATATGGGAGAGGTCAGCATGGAATGCCTGATTC	GCAGGGCTCTAACACCTTCA	CATTCCATGCTGACCTCTCC	2	86	20	20	45	0	85
Ogo_RAD52842	TGCAGGCTCCTCCAGCTCCTGGCAGGAAAAGTCAGTAAGTCACATAGATAAAATACTCAGCCCCTATTGAAGAACTGACTTTGCACCTAGTACA	CCTGGCAGGAAAAGTCAGTAA	GGTGCAAAGTCAGTTCTTCAA	18	87	21	21	50	0	70
Ogo_RAD53094	TGCAGGCCTCTAGTTCCTGTTCCTGTCTCCCACGCATTCCTTGTTTACTCAAACCCACTGGAGCGTGAGTCTCAACAGCAGGCGCAGTCACCCT	TGCAGGCCTCTAGTTCCTGT	ACTGCGCCTGCTGTTGAG	1	88	20	18	53	68	88
Ogo_RAD53165	TGCAGGGAATGAGTGGTGTGCAGGATGAGCAAGGACAGACAGACGGAGGAGGAGGAGAGCGGGCGAAGAGATGGGTTATAACAGATGGGTTATA	ATGAGTGGTGTGCAGGATGA	CCCATCTGTTATAACCCATCTCTT	9	89	20	24	65	0	81
Ogo_RAD53342	TGCAGGAAACAGAAAGACGGTGTCAACAGAGTAAATGACTTTTCCTTCGTCACACATTACCAGACAGATTCATCCATACCGTTGCTGTAATCAA	GGAAACAGAAAGACGGTGTCA	ACAGCAACGGTATGGATGAA	5	88	21	20	62	0	84
Ogo_RAD53716	TGCAGGTCCTTCGCCAGAAAAAAAGTGAGACTATAAAAACAAATAGGCAGAGGTCAGAATCTCATCCCCTCCCAGAGATTAAAAACACATCTCT	AGGTCCTTCGCCAGAAAAA	CTCTGGGAGGGGATGAGATT	4	77	19	20	25	0	74
Ogo_RAD54074	TGCAGGCTGTAGCTCTGCTGACATCTATCATGTCTGCCACCGTGTTCTGAAATGTACCATTATTTCTCACTTTCACATGAACCATCTGCGGCGA	CAGGCTGTAGCTCTGCTGAC	GCCGCAGATGGTTCATGT	3	92	20	18	72	0	90
Ogo_RAD54176	TGCAGGTCTCAGGGCCACCTTTTTTGCATTCTTAGATCGGAGTTTTGAGTCGTCAATTCCAGGCAGTGTTCAGGAGGAGCACCTGAACACCTTA	GGTCTCAGGGCCACCTTT	TCCTGAACACTGCCTGGAAT	5	75	18	20	26	0	71
Ogo_RAD54369	TGCAGGGCAGCATACTGTAGCCGTGTCTGCTAACACTGTCAGCAAGCATTATATTACCATCCTTATTATTCCACCATCCCTCTTTCCTCGCTCC	TGCAGGGCAGCATACTGTAG	GGAAAGAGGGATGGTGGAAT	1	87	20	20	23	42	87
Ogo_RAD54481	TGCAGGGAGACAGTGTGACGGAGCTGGTTTGAGCTCTGGTATTTATTATAATCTAAGGGATAGACAAAAGGCAAGTCGAGACAGGCGAGCATTC	GAGACAGTGTGACGGAGCTG	CCTGTCTCGACTTGCCTTTT	7	85	20	20	54	0	79
Ogo_RAD54818	TGCAGGTGTGTAAGTGACTGACTGCAACAGCTTCATGTTTCATTCAGGTTTCATTCAGTTTCATTCAGGTTTCGACCAAACTCCGGTAAATCTA	AAGTGACTGACTGCAACAGCTT	GGAGTTTGGTCGAAACCTGA	12	84	22	20	34	0	73
Ogo_RAD55035	TGCAGGACATTTTGTCAGGTGAAGAGGGTTAATGTAAGCCCTCCTCTCCTTCAAAAGACCTTCTCTTTGGGCTCTGCTTCCCGTGGCCCAAGCC	GCAGGACATTTTGTCAGGTG	GAAGCAGAGCCCAAAGAGAA	2	80	20	20	40	44	79
Ogo_RAD55099	TGCAGGAGCCAAATGAAGCATATGCCACTACAGGCAGAAGGCTATTACTGCAATACTTTTCGACTGTGTATGTGTGATAGTGCATATGTCTTGG	ATGCCACTACAGGCAGAAGG	CCAAGACATATGCACTATCACACA	22	94	20	24	70	0	73
Ogo_RAD55164	TGCAGGTTGTGGCACGTAAGTACCCAACATAATGATGACATAAGCAGGGCTTTGTGCAGTATCATTCTGAATCAAATAAAAATAAACACTCTTG	GCAGGTTGTGGCACGTAAG	TTCAGAATGATACTGCACAAAGC	2	71	19	23	47	48	70
Ogo_RAD55779	TGCAGGTCCACATCTGTCACTAATTAGAAAATCAACTACAAAAAACGAAGAATCTACACTTCTGTCGACCTATGGCCTTCTGAGCCTCAGCTCT	TGCAGGTCCACATCTGTCAC	AGGCTCAGAAGGCCATAGGT	1	87	20	20	50	0	87
Ogo_RAD55897	TGCAGGTACACAACAGGCCAGTCACAAACACATATGTGACTCGTTTCAGGAAACTAGGCGTATGTTGCACATCACTACTACACAGGAAAGGCAT	CAACAGGCCAGTCACAAACA	TGCCTTTCCTGTGTAGTAGTGA	11	93	20	22	68	0	83
Ogo_RAD57344	TGCAGGTCTGGTGGTGCCCAGTGGGAGGCAGCATAGCCCTGCAATCTCTATTGGGATTTATTCCTCTCCCATCGCCTGGCCCCATACACACCCC	GTCTGGTGGTGCCCAGTG	AGGCGATGGGAGAGGAATAA	6	77	18	20	48	0	72
Ogo_RAD57492	TGCAGGAAGACATGGAAACAACGTGTGTAGTATTACACGGTATATGGGATGTGATATAATATACACGGAATGGACAACATATTAAGAACACCTT	GGAAGACATGGAAACAACGTG	AAGGTGTTCTTAATATGTTGTCCATT	5	94	21	26	67	0	90
Ogo_RAD57625	TGCAGGCCTATTTGATTTCTGGGCGTCTGTTTGTAAAACACATACATTTCTATCGAGGCATTAAATGTGTTTAGAGCAAACCTCTGGTTTCCTG	ATTTGATTTCTGGGCGTCTG	GGAAACCAGAGGTTTGCTCT	10	92	20	20	64	0	83
Ogo_RAD57924	TGCAGGCAGGGATTGGAATCGGTTCAGGGAAAAGAACAGACAACCAAAAAAGGAACAACATTTTTGGAGGAATGAAACGTAATGGAAGGAAAGT	GGAATCGGTTCAGGGAAAAG	CCATTACGTTTCATTCCTCCA	15	85	20	21	46	0	71
Ogo_RAD57971	TGCAGGACTAAACTGATGGCCCTGGAAAACATGACAACAGGCCAACGTGGATATGGGAAATGGGGAGAAATGGTCTCCAGACAGGTCTCGCTTC	GCCCTGGAAAACATGACAAC	GAAGCGAGACCTGTCTGGAG	19	94	20	20	63	0	76
Ogo_RAD59389	TGCAGGTCAGCCCTCCTACTACCTCTCCCCCATCATTAAAACCCAAACCTAGTCATCGGGTGACATTTTGCATAATTGTAAGAATTTCTTGGTG	GCAGGTCAGCCCTCCTACTA	ATGCAAAATGTCACCCGATG	2	73	20	20	52	0	72
Ogo_RAD59478	TGCAGGTAAAATATAAATTGGTTCAATGGTGTGGCTTGACATTTGTAACTATCTAAAATATGAAATGGTAAATGTTGACACAGTCCCAGACAAT	TCAATGGTGTGGCTTGACAT	TGTCTGGGACTGTGTCAACAT	23	92	20	21	48	0	70
Ogo_RAD60104	TGCAGGGCGAAGGGAAGCCATACAAAAGTATTTCTTAGTGTACAGACAGAGACCTCGACACTGCCAAAGACATAAATGCCCTTTGTATCGTTTA	CGAAGGGAAGCCATACAAAA	GGCATTTATGTCTTTGGCAGT	8	80	20	21	28	30	73
Ogo_RAD60523	TGCAGGGCTGCAATAGAGCACATTTGCAGCACTGTGGACTCTCAATCCTCTCACTGGGAGGACAGGCGCACACTGAACCTGGAGATTAGGTTAC	AGGGCTGCAATAGAGCACAT	GGTTCAGTGTGCGCCTGT	4	79	20	18	24	25	76
Ogo_RAD60538	TGCAGGCCTTCAGCTTGTGATGCTGTATATGTTTTTCATGTGCCCCTATCTACACTTCTGGACAAAGCATCTCAGAAAAGGTCCTAGGAATCCT	CCTTCAGCTTGTGATGCTGT	GGATTCCTAGGACCTTTTCTGA	7	93	20	22	69	0	87
Ogo_RAD60781	TGCAGGCGGAGGAAGGACAACCTCAGTGAGCAAACACACCATAAAGGCTCTGACCTGGAGGTCAATGGAGGCACTCACCTGTGGTCTGCTCGCT	CAACCTCAGTGAGCAAACACA	GAGCAGACCACAGGTGAGTG	18	91	21	20	42	0	74
Ogo_RAD61015	TGCAGGTTTTGTCTAGTTCCCGGTTTGTTCCAGGGACTTCCCCAAGGGATTTCTTTTAAAGACGTTCTTAGAATATTGTGTCATGGTCCCCGGA	TAGTTCCCGGTTTGTTCCAG	CGGGGACCATGACACAATA	14	92	20	19	71	0	79
Ogo_RAD61197	TGCAGGCACCACACATAAAGATGGTGACGGTCAGTTGACTCATGGTAAACGCTGTGTCAGTGTGTAGCTATGCCAACCATAATTCCTTTAAATT	GCAGGCACCACACATAAAGA	GGTTGGCATAGCTACACACTGA	2	78	20	22	55	0	77
Ogo_RAD61890	TGCAGGATCAAGTTTCACCACTCCCTCTGTAACACCAATGGAGTAGAGATTTGAGAGATTTGACCCTCAACACAAATATCGAAACTGGATACGA	TGCAGGATCAAGTTTCACCA	TGTTGAGGGTCAAATCTCTCA	1	72	20	21	37	42	72
Ogo_RAD62098	TGCAGGTAACCCTTGGCTACATGCTGATGTTGTGCGTCATGTCCTACAACACCTGGATCTTCCTGGGGGTCATCTTGGGCTCCGTCCTGGGATA	GCAGGTAACCCTTGGCTACA	AAGATGACCCCCAGGAAGAT	2	76	20	20	35	0	75
Ogo_RAD62146	TGCAGGCAGTCAGATAAGACATAAGTACACATTCATTATTGTTTTATGGTAGGGCATCAAGTCCACCAGCAGCAACACCAAGGGCAGAATTTAC	TGCAGGCAGTCAGATAAGACA	AAATTCTGCCCTTGGTGTTG	1	92	21	20	54	0	92
Ogo_RAD62169	TGCAGGGCAGGGTCAAGGTTCAGAGGTTAACCACTAGTCTTTGAGTTCTATGAAATCAGCCTAAAAGATGTCAAAACCTCATTGCTATTACTTC	AGGGCAGGGTCAAGGTTC	GGTTTTGACATCTTTTAGGCTGA	4	78	18	23	23	0	75
Ogo_RAD62258	TGCAGGAGCAGCCAGAGAAAAAGAGGGGATAGGGAGATGGGAGGGGCATGTGAGGGTGAAATAGTGGAGAAAGAGCTGGAGGGGAGAGATAGGC	CAGGAGCAGCCAGAGAAAAA	TCTCTCCCCTCCAGCTCTTT	3	89	20	20	55	0	87
Ogo_RAD62272	TGCAGGTGTTCGCTCGTGTTTACAGACCCATGCCCCTTTTGACAGGTATTCATGTGGACAATGTGGAAAATCCTTTAACCAGTGGAACAAGCTC	CAGGTGTTCGCTCGTGTTTA	AAGGATTTTCCACATTGTCCA	3	75	20	21	46	0	73
Ogo_RAD62601	TGCAGGAGGTTTGTTTGTTGTGATTGAGTAGGGTGAAACAGCTGTAGGGGCAATGTTCTGATAGGTGGGTTGTGTCTTGGTGGTGGCAAGGACA	TGCAGGAGGTTTGTTTGTTG	ACCCACCTATCAGAACATTGC	1	70	20	21	31	0	70
Ogo_RAD62696	TGCAGGTGAATGAGACCTGAGAAAAAAATTGAGAAATTCCAGAGCACTCAACCTTGTGTTAGTCTGATTACAGGGGTCAGATGTCAGGACAAAC	TGCAGGTGAATGAGACCTGA	TCCTGACATCTGACCCCTGT	1	89	20	20	30	0	89
Ogo_RAD62994	TGCAGGAAACAGCTAGCTGGTACACAAGCAGCAGGAGCGAACGAACGGCCCATTCCGGGGGTTCACACGGACTGCTTCTTCACACACTTAGTAA	AGCTGGTACACAAGCAGCAG	TGTGAAGAAGCAGTCCGTGT	15	84	20	20	60	57	70
Ogo_RAD63386	TGCAGGGAACAACACGGTGACAGATTCGTCCTGTAAGACCCTGGATTGGAACCGGCAACCCCTGGCTACCTGCCATCCCATAGAAGCACCCAAC	CAACACGGTGACAGATTCGT	TCTATGGGATGGCAGGTAGC	10	84	20	20	40	61	75
Ogo_RAD63466	TGCAGGAATGGGGCGTGCTGTGGAAGCAACTCTACGTGGTGAGTGCCTTTTCACCTTTCACTGGGAGACCTCTGTCTAGTGTCGAGGAAACACT	GCTGTGGAAGCAACTCTACG	TTCCTCGACACTAGACAGAGGTC	17	89	20	23	48	45	73
Ogo_RAD63642	TGCAGGTTGGACCACAACCAGACCGTAAGAGAACTGCAGCATCATATATGCAGGGAAGGATGAAGAGTTCACTCAAGTCAAGAAGTGAGGCTGA	AGGTTGGACCACAACCAGAC	TTGAGTGAACTCTTCATCCTTCC	4	76	20	23	36	0	73
Ogo_RAD63694	TGCAGGCTCAATGAGGATGTTGATTTTCCTTGCTTTACACTGCCGCCCAGTGGAGAAGAAATGACTGTAAAAGTGACAGGGGCAGATTGCAAGT	GCAGGCTCAATGAGGATGTT	CAATCTGCCCCTGTCACTTT	2	89	20	20	63	35	88
Ogo_RAD63776	TGCAGGTCTAGAACAGACAACACTGTCACACGCAGACTCAAAAACGCGGAACCAAACATACACGTTTACCAAGCAAACACAGTGACAGGAAACG	TGTCACACGCAGACTCAAAA	CGTTTCCTGTCACTGTGTTTG	24	94	20	21	57	0	71
Ogo_RAD63845	TGCAGGAGTGAAAGGTGACCTGGTGCTGCAGCTGGTCCCAGAGCCTCTCTTAGCTGTGTCCACTGGCAGCCAGGATGAAGACCTAGACCTGACC	GTGAAAGGTGACCTGGTGCT	GGTCAGGTCTAGGTCTTCATCCT	8	94	20	23	50	0	87
Ogo_RAD63872	TGCAGGATAAATTAGTCATCCAGCCCCACTGATTCACAGATACGTGTCCAGCCATGCAATGTCGAGCATCTCAACCATCCCCTGGCCATTGTAC	AGCCCCACTGATTCACAGAT	GTACAATGGCCAGGGGATG	22	94	20	19	73	0	73
Ogo_RAD64165	TGCAGGCTGCCATCTTTTTATTTGTTGGCTTTATATAGTTGGCAATAGAAGCCACTCTTAGATTAGTCTAATATTTCATTTAGAGCTAGATATA	TGCAGGCTGCCATCTTTTTA	TAGACTAATCTAAGAGTGGCTTCTATTGC	1	70	20	29	28	0	70
Ogo_RAD64414	TGCAGGGCCAGCTTGGCGCTGTTCAGCAGGTGACATGTCTCCTCATACTGAGCCACGCTCAACTTTCTGTAGGCTACGCACAGTGTCCGTAGGC	CGCTGTTCAGCAGGTGAC	CGGACACTGTGCGTAGCC	17	89	18	18	36	0	73
Ogo_RAD65137	TGCAGGTAAGTGAGTGAGCTACAGTAGACTAGGGGTATGCGAACATGGTCCTCGGGAGCTGCAGTGTCAGGCAGATGGCTTGGGTTCTTTCATT	GCAGGTAAGTGAGTGAGCTACAG	GAAAGAACCCAAGCCATCTG	2	91	23	20	43	41	90
Ogo_RAD65325	TGCAGGGTTGATCTCAGTGGTACAGCTAAAGGGGAAAAAAGAATGTAATGACTGATGAACATCATTATATACAATTGTTTGCAACAGGCAGTGT	GCAGGGTTGATCTCAGTGGT	CACTGCCTGTTGCAAACAAT	2	93	20	20	41	26	92
Ogo_RAD65516	TGCAGGACGGTACAGCAGAGGGAAATGACAAGCAGGCCTCAAACGCCACAAGGCGTTTCTTTGATGGCGAAGAGTCATGCTACATCATCGACGC	AATGACAAGCAGGCCTCAAA	CGTCGATGATGTAGCATGACTCT	24	93	20	23	63	68	70
Ogo_RAD65521	TGCAGGAACATCAGGGCTTTAACCTTCAGTATTTTGTCAATACTACAGAATTTCTGCAGGACACCTGCACAATTCATGCACAAAGGGGCAAATT	GCAGGAACATCAGGGCTTTA	CATGAATTGTGCAGGTGTCC	2	78	20	20	37	0	77
Ogo_RAD65717	TGCAGGCTCCCTCTTGGATGGCATGGTAACAGAAGTAACAATGACAGGGCCGATGCTTTCTAAAGTGCTGCTTCTTCTGACAGCTCCCGTTCAG	TGGATGGCATGGTAACAGAA	AACGGGAGCTGTCAGAAGAA	15	91	20	20	40	0	77
Ogo_RAD65993	TGCAGGAAGGAATGACTGTCTCGTAAAGCAGTGGTTCATCAACCGTGACAATGATCATCATGCTATATCACTGCAATCATTAACCCAGCGGAAA	CAGGAAGGAATGACTGTCTCG	TTTCCGCTGGGTTAATGAT	3	94	21	19	75	0	92
Ogo_RAD66024	TGCAGGACCCACACATCATAGTTCACTCACAGTAACAGTATCCTGTGTAGACGGCCTGTTCAGATGCCTTGATCATAGCAGGTGAACACAGAAG	TGCAGGACCCACACATCATA	GATCAAGGCATCTGAACAGG	1	74	20	20	52	0	74
Ogo_RAD66127	TGCAGGTCTTTGTGTCTGCTCAGCTGGGTCAGCACTTTATAAAGCCACAGGTGCTGTAACAGCACTGTTTCACGTTTGCCTTTCCGGACAGTGA	TCAGCTGGGTCAGCACTTTA	ACTGTCCGGAAAGGCAAAC	20	92	20	19	59	0	73
Ogo_RAD66178	TGCAGGTCCTGGAGCTCTAGCTGTGTGACGTAATGTTCGGCCATGTTGGCTCCCTTCATAGTGATGGTGTCCAGCAGACTGCTGTGGCTCAGCA	CCTGGAGCTCTAGCTGTGTG	GTCTGCTGGACACCATCACT	8	79	20	20	29	38	72
Ogo_RAD66546	TGCAGGCGGTTGGATGGAATAGCAGCAGCGCTCCCTTCTCTGCCTTCTTTCTGGGAGAGAACCGTCTCAGTGGTGCTAAAGTGATTGAAGAGGA	GGTTGGATGGAATAGCAGCA	TTCAATCACTTTAGCACCACTGA	8	89	20	23	63	34	82
Ogo_RAD67123	TGCAGGTCTGTCCTGAACCACACCGGCACGGACCGACTGGCTGGTGGTGTATAGTCACTAGACCTATAACCTTCATTTTCTATCTATGTTGTGT	CAGGTCTGTCCTGAACCACA	CACAACATAGATAGAAAATGAAGGTT	3	93	20	26	24	0	91
Ogo_RAD67167	TGCAGGATTTCGATAATGGAGGTAAGTTGGGACCCTGGAATCACCATGACTGTACTAAAATCATGATAATCACACTAGGCAAAAGTTAGGGAAA	TGCAGGATTTCGATAATGGAG	TCCCTAACTTTTGCCTAGTGTGA	1	92	21	23	37	40	92
Ogo_RAD67267	TGCAGGAATGGGCTGTGCTTAATTGGTGCTACCAGGAATAAATCAAAGCAGTAAACAGGATGCTTTCCAAACAGACTCCTCAAAGCAGCACCTA	AATGGGCTGTGCTTAATTGG	GGTGCTGCTTTGAGGAGTCT	7	92	20	20	52	0	86
Ogo_RAD67284	TGCAGGTAGGAAGTCCAGTTATGTTTTATCCTCTGACCGGCCTCTACCGCCCGTTGAACTTTGGAACACTCAAACATCTGAGATAATTGATTTC	TGCAGGTAGGAAGTCCAGTT	TCTCAGATGTTTGAGTGTTCCAA	1	83	20	23	48	53	83
Ogo_RAD67367	TGCAGGGAACAAAGAATGGCAGAGGGGAGAGAGAAGTACAGAACCGAGAGAGAGAGAGAGGAAGAGAGAGGTGAGACAGAAAAGTAGACACACG	GGGAACAAAGAATGGCAGAG	CGTGTGTCTACTTTTCTGTCTCA	5	94	20	23	65	0	90
Ogo_RAD67470	TGCAGGAGCCCAGCTGTGAGAAGGGTTGCCAGGTCACCAGTGAGCAGATCAAAGCTGACATGAAGGCTGCAACTGAGGTCCCTGACAAAGACAA	CCAGCTGTGAGAAGGGTTG	ACCTCAGTTGCAGCCTTCAT	10	79	19	20	47	0	70
Ogo_RAD67635	TGCAGGCAGTAGTTACTATAGGCTATGTGCGCAAAATGACTGACTGTTAACATTGTCATATGGCAGGTTGTGTTGGCTACTTGTCTCTCCCAGT	GCTATGTGCGCAAAATGACT	TGGGAGAGACAAGTAGCCAAC	22	92	20	21	50	44	71
Ogo_RAD67738	TGCAGGTCATCTATGGTCATGTTCTTAGGAAGAGAAAAGTAAAGAAACAACATAAGTGACATCATTTCTAAGAAGTTTGATATCAAAATATGTT	TGCAGGTCATCTATGGTCATGT	TTAGAAATGATGTCACTTATGTTGTTTC	1	71	22	28	37	0	71
Ogo_RAD67855	TGCAGGAAGAGAAAGGACACAACACAATTACAATATCATTATCCTAAAAGGACGTGGAGGGAGTATGATTACCCCTCTTACTCTTTAAAAATTA	GCAGGAAGAGAAAGGACACAA	GGGGTAATCATACTCCCTCCA	2	75	21	21	23	0	74
Ogo_RAD68414	TGCAGGGTCAAATAATAATCACAGAGGTTAAATAGGATGCAACAGATCAGCACCTCAGGAGTAAATGTCAGTTTGGTTTTCATAGCTGAGCATC	TCACAGAGGTTAAATAGGATGCAA	TGCTCAGCTATGAAAACCAAA	19	92	24	21	46	0	74
Ogo_RAD69145	TGCAGGTGTAGTAGACAGTGGCTATCCATGTCCCATTCTGGGCTTGACCCCACTGGTTGAGAGGGCATATTAAAAGGCCAACTTAACGTTGTTG	GTGGCTATCCATGTCCCATT	CAACAACGTTAAGTTGGCCTTT	18	94	20	22	52	68	77
Ogo_RAD69296	TGCAGGATGTTTTCTGAAACCCCTCTGGCAGTCTCGTAACCTCGAGCTAAGCTTCGCCCATCCTTTTCCAAGGCCAACAGTAGCTGAGGTGGTA	GTTTTCTGAAACCCCTCTGG	AGCTACTGTTGGCCTTGGAA	9	85	20	20	32	0	77
Ogo_RAD69356	TGCAGGCATATCTCATTTAGCTCTATAACACACATATTTTGGTCATTTTTCACCCGGGGTCCACCTTCCAGCATTGGGGAACATCCCGCGCCCC	TGCAGGCATATCTCATTTAGC	ATGTTCCCCAATGCTGGA	1	84	21	18	54	0	84
Ogo_RAD69952	TGCAGGACTGGGATGTTGTCAGACATCAGGGGGTACTGCAGAGCACACTGGACAGGGACGTTGACTGGTAGTTCTCCATGGTAACCATTGCCAT	CAGGACTGGGATGTTGTCAG	CATGGAGAACTACCAGTCAACG	3	80	20	22	47	0	78
Ogo_RAD70081	TGCAGGATTTGATCCTTCCATTCTCCCCATGATTGGTAGCCTATCACTCAATTTTGTTTTCATTCTAGTCCATTCAACCCTCTTAGTTTTCCTC	GCAGGATTTGATCCTTCCAT	GAGGGTTGAATGGACTAGAATGA	2	82	20	23	55	0	81
Ogo_RAD70170	TGCAGGTCCAGGTGTTTAACCTTAATCTTAGAGGAATTAGGTTCTACTGTTGTGGTCTGTTCTGACTGCCCATATCCAGTTATATTAAACCTGC	CAGGTCCAGGTGTTTAACCTT	ATGGGCAGTCAGAACAGACC	3	73	21	20	31	39	71
Ogo_RAD70367	TGCAGGCTTTGTCAACATGGATTAAGAGCAGAAAGGTCATTACGGTCTCCTCTGTCTGCCATGGACTATCAGACTGCCTGATGGAGAGAAAGGT	CAGGCTTTGTCAACATGGATT	CCTTTCTCTCCATCAGGCAGT	3	93	21	21	44	71	91
Ogo_RAD70645	TGCAGGGGGCAGTATATCACAGTGCATTCAATGAGAGAGAGTCGGATTCAAGTACAGAAGTTGCCAAAGCAGCAGAGGTTTTAAAGGGTTGGTT	GCAGGGGGCAGTATATCACA	CCAACCCTTTAAAACCTCTGC	2	92	20	21	58	66	91
Ogo_RAD70771	TGCAGGCTTGAGGTGTTACTGAGAGATGAAACCCAAGTAATTCGACCAGAATTCTCCATACAGTCTGACTTCACCCTCTAGCTTAGACTCCCTG	GCAGGCTTGAGGTGTTACTGA	GGGAGTCTAAGCTAGAGGGTGA	2	92	21	22	67	0	91
Ogo_RAD70836	TGCAGGCTGTCCTGGTGCCTTTGGGCGATAGTGACCCCCAGCACCAGGGTATGGATCCCACAGGACAGAGCTGTGAGCAGTAGGAGAGGGACCA	GCTGTCCTGGTGCCTTTG	TGGTCCCTCTCCTACTGCTC	6	94	18	20	24	30	89
Ogo_RAD70911	TGCAGGACGAGAAAGAGAAGAAGGAGAAGATCGGACGAGACAAGGAAGAGCACTAACACCAACATCCATACCTTCTAACACACCACTTTCAAAA	TGCAGGACGAGAAAGAGAAGA	GGTATGGATGTTGGTGTTAGTGC	1	72	21	23	32	0	72
Ogo_RAD70912	TGCAGGACAAGACAACAGGCCAATCAACCAGAAAGAAAATAACTGCTGTACTGTAGGCACCACTGCAACGTAGGTAACTTACCCAAACAGTAGA	AGGACAAGACAACAGGCCAAT	CTACGTTGCAGTGGTGCCTA	4	73	21	20	35	0	70
Ogo_RAD70938	TGCAGGGAGACAGCACATGTCAATCAAACACAAAGCATGTCCATCAGTAGACTGAACATCAATAAAACAAAGAACATGTCATGCCCCGGGCGGG	TGCAGGGAGACAGCACAT	GGGCATGACATGTTCTTTGTTT	1	86	18	22	28	52	86
Ogo_RAD72172	TGCAGGCCCGTCTGAGGGGGTGCTCAGGAGTATTTCTGTCTGTAAGAAAGCCCTTTTGTGGGGGGGAAAAAATCATCTTGATTGGCTGGGCCTG	AGGGGGTGCTCAGGAGTATT	GCCCAGCCAATCAAGATG	15	91	20	18	66	0	77
Ogo_RAD73191	TGCAGGGAAGAGCGTGTTCCACGACGTGCAGAAAGGAGTTCGGAAAGTTGACTGATGAGCGCAGGCTGCATCTTTTCAACAGTTTCTACACTGT	CACGACGTGCAGAAAGGAGT	TGTAGAAACTGTTGAAAAGATGCAG	20	90	20	25	41	40	71
Ogo_RAD74710	TGCAGGGGGCAGCATCAACAGTGTTTCCGTGACATCGCAGTATGCTGACGCACCCTCCAGTAACCCCCCTAGTTCACGTGTTGCAGGCAGCTGC	GGCAGCATCAACAGTGTTTC	CTGCAACACGTGAACTAGGG	8	86	20	20	49	43	79
Ogo_RAD75819	TGCAGGCTAAAGGTGTCTCCCTACCTGGTCTTCTTCCGGCAGGATTGCCTTCAGCTGCAGCCCTGCACCCTGCAGACACCATGGACTGAGGCTA	TGCAGGCTAAAGGTGTCTCC	AGCCTCAGTCCATGGTGTCT	1	93	20	20	58	0	93
Ogo_RAD76867	TGCAGGCTGACTTCCAGGTTAAGCCGGGGCTAAAGCGCTGTTTGGTGTTTCATGGGACACATGACTCGACCTTCGCTTCCCCTGAGCCCGTTAG	GCAGGCTGACTTCCAGGTTA	AAGCGAAGGTCGAGTCATGT	2	78	20	20	40	0	77
Ogo_RAD77074	TGCAGGAAGGCCCCATCATGCTCATACTGGATGATCTGTCCATCTGACATCTGGATGTGGTTCCCGTCTGCTAGCACCACGTACTCCTGAGGTA	CCCATCATGCTCATACTGGAT	CCTCAGGAGTACGTGGTGCTA	12	92	21	21	33	39	81
Ogo_RAD77189	TGCAGGCCCTAAGGAAATTATTCGTGAGATGGTTGGGGGTGGGGTTTTAGTTTTCGTGGTAGGGGGTAGGGCTTTGATGGGGTTTTTGTTGTTA	TGCAGGCCCTAAGGAAATTA	AAACCCCATCAAAGCCCTAC	1	85	20	20	31	23	85
Ogo_RAD77424	TGCAGGCTTTACTGAAGTAGTGTTGCCCTTAACAAATAACTAGTACATGTACAACTGTGAAATACTGAAAGATTTAATTATTTGGCATTCCAGT	TGAAGTAGTGTTGCCCTTAACAAA	ACTGGAATGCCAAATAATTAAATC	13	94	24	24	70	39	82
Ogo_RAD77610	TGCAGGGGGAAAGGAGTGAAAGCACAAACGAAAAAGACAAAAAAGCAGGATGACAAGTGATGAACAAGGAGAGAAGAGGTGAAGAAAATAGAAG	CAGGGGGAAAGGAGTGAAA	TCTCCTTGTTCATCACTTGTCA	3	72	19	22	24	0	70
Ogo_RAD79917	TGCAGGAGGCAGACATTCCCTGTTAGACGTCCTCTGAACGTAACGATATGATCACAATACTGTATTGGTAGGTTTTACAGCTCGTACAAGGCTA	GCAGACATTCCCTGTTAGACG	TGTACGAGCTGTAAAACCTACCAA	9	88	21	24	56	0	80
Ogo_RAD81956	TGCAGGGTCCACCAGGCAACCCAGGATACCAGGGACAGGCTGGAGTCGCGGTGCGTAACCTCATCCCCGTCATCCCTCGTCTCTATAACCTGTC	ACCCAGGATACCAGGGACAG	CAGGTTATAGAGACGAGGGATGA	19	92	20	23	53	0	74
Ogo_RAD82358	TGCAGGGAAATGAGAAGCCTGAACTGTAGCTTTCTTCCATTGATCATCAGTATTATTTCAAATAAGAATCTCCTTTGGGGGTAAGCATCTGCAA	CAGGGAAATGAGAAGCCTGA	ATGCTTACCCCCAAAGGAGA	3	88	20	20	68	0	86
Ogo_RAD82401	TGCAGGGCACTGGTGTCATCGATATGTCTGCCGAGTGTCGTGAAACGTGCTGTTAGTCGGGACTAAGACGCCACTTTGGAGTAGGATCACTGCT	TCATCGATATGTCTGCCGAGT	CCTACTCCAAAGTGGCGTCT	16	85	21	20	56	0	70
Ogo_RAD82542	TGCAGGCAGACTTCACCAAAAACAGGTAAACACTTTACAAACACCCCTCCTTTTAATGTGGGCATTTCAGCCTATCAAGTCATTTTTCAGCCTT	GCAGGCAGACTTCACCAAA	GCTGAAAAATGACTTGATAGGC	2	91	19	22	44	62	90
Ogo_RAD83424	TGCAGGTTCAATTTCCTGTCACAATCCCCCAGGGCTCCATGGTTACTGTCCTGAAACAACACCCTAGTGCTCCATAGTTACTGTCCTGTCACAA	GCAGGTTCAATTTCCTGTCA	GACAGGACAGTAACTATGGAGCAC	2	90	20	24	29	65	89
Ogo_RAD85872	TGCAGGACTTTTTGCCACATTCAACATCTAAATAACATCTGCTCTACAGATGGGCATACTATCTCCAACTGCTTGCTAAGGTTAGGGTTAGGTT	GCAGGACTTTTTGCCACATT	CCTTAGCAAGCAGTTGGAGA	2	81	20	20	36	49	80
Ogo_RAD86755	TGCAGGTCAGGCCCCCTCGTATCCTCAACCCCTGCAGCCGCCCTGCTCTGCAGCCCCACTCCAATGAATCGTGGATCCCCAGCCCCCAGACAAA	GTCAGGCCCCCTCGTATC	GGATCCACGATTCATTGGAG	6	78	18	20	31	25	73
Ogo_RAD8604a	TGCAGGTAGAAAACAGTCCTTATTGTCACCCTCCTGTGTGGAGTTCAAAGTTCCATTGCAGATTGTTGTCAGTAGCCGATGTGGCGATAATATA	CCTTATTGTCACCCTCCTGTG	ATTATCGCCACATCGGCTAC	18	91	21	20	40	0	74
Ogo_RAD25769a	TGCAGGCTGTAGGCCACAATGGCCGTTAAGACCTGGGCTGCTACCAGGACCAGCACAGTGGCTGAGAAGACCTGGAGCAGGCAGCAGTTCTCTC	CAGGCTGTAGGCCACAATG	TCCAGGTCTTCTCAGCCACT	3	76	19	20	26	0	74
Ogo_RAD25777a	TGCAGGGCCAGATGGGCCAGCTGTATGACATAGCAACCAGCCGCAGCTGTGCAACCCCCCGGGCCAGTTTGGAGAAGCAATTACCCTTGTTAGT	AGATGGGCCAGCTGTATGAC	CAAGGGTAATTGCTTCTCCAA	10	89	20	21	43	0	80
Ogo_RAD42336a	TGCAGGCGCTTTGATAGCACTGAAACTTGAACTTGAAGGCTACAGGGAGGAAGACTGTCGCACCTTGGTTCCCTGTGACTCACTAAAACACTTG	GCGCTTTGATAGCACTGAAAC	AGTGAGTCACAGGGAACCAAG	6	84	21	21	63	0	79
Ogo_RAD75881a	TGCAGGGTCCATGGTAACAGGTGAGCCAAGAAATGTCCAAATGTTCCAGCAGCACGATTGATAAATGTGTGTCCCAAATGGAACCCTATTCTCT	AGGGTCCATGGTAACAGGTG	GGTTCCATTTGGGACACAC	4	85	20	19	66	0	82
Ogo_RAD9934a	TGCAGGTCTGATGATGCTGTCTGATGGAGCCCGATGGTCTTTATACAGTCATCCTAATCCACCTTGATCCTACTGGACCATTATCTCCCATCTC	TGCAGGTCTGATGATGCTGT	TGGTCCAGTAGGATCAAGGTG	1	80	20	21	49	0	80
a Note these amplicons are included in library prep and genotyping but are not scored because they exhibit deviations from expected allelic ratios in some populations.
